# Supplementary material for: Transcriptomic Analysis of the Effect of Metformin against Cisplatin-Induced Ototoxicity: A Potential Mechanism of Metformin-Mediated Inhibition of Thioredoxin-Interacting Protein (Txnip) Gene Expression
Source: Curr Issues Mol Biol. 2022 Dec 31;45(1):286–310. doi: 10.3390/cimb45010021 (PMC9857533; doi:10.3390/cimb45010021)
Supplement: Supplementary file 1 [file cimb-45-00021-s001.zip]

Archive with 1 entries (1 files):
- cimb-2067326-supplementary.xlsx
