# Supplementary material for: Transcriptomic Analysis of the Effect of Metformin against Cisplatin-Induced Ototoxicity: A Potential Mechanism of Metformin-Mediated Inhibition of Thioredoxin-Interacting Protein (Txnip) Gene Expression
Source: Curr Issues Mol Biol. 2022 Dec 31;45(1):286–310. doi: 10.3390/cimb45010021 (PMC9857533; doi:10.3390/cimb45010021)
Supplement: Supplementary file 1 [file cimb-45-00021-s001.zip › cimb-2067326-supplementary.xlsx]

## Sheet: S_Table 1
Table S1. Analysis of enrichment of KEGG pathways and involved genes in 24 h cisplatin group
MapID	MapName	Number_of_SigGenes	Genes	Sig.NotIn.KEGG	Genome.In.KEGG	Genome.NotIn.KEGG	PValue	Bonferroni	FDR
04740	Olfactory transduction	74	100041187, 18307, 18345, 18350, 193053, 257666, 257734, 257892, 258139, 258168, 258288, 258321, 258342, 258344, 258351, 258356, 258364, 258401, 258410, 258417, 258424, 258442, 258459, 258480, 258488, 258492, 258513, 258527, 258528, 258538, 258544, 258545, 258547, 258568, 258626, 258635, 258638, 258654, 258655, 258656, 258687, 258696, 258706, 258729, 258734, 258737, 258739, 258745, 258748, 258793,…	72	1092	37555	3.00482e-71	2.76444e-69	2.76444e-69
05206	MicroRNAs in cancer	12	100124432, 387151, 387187, 387227, 387237, 723815, 723824, 723825, 723828, 723957, 723959, 723965	134	276	38371	1.26368e-08	1.16259e-06	5.81295e-07
00830	Retinol metabolism	6	13082, 13095, 13097, 19683, 277753, 79235	140	89	38558	2.86008e-05	0.00263127	0.000877091
01100	Metabolic pathways	14	107869, 110115, 13082, 13095, 13097, 15497, 19683, 20447, 242546, 277753, 353204, 433182, 64898, 74419	132	1274	37373	0.00112722	0.103704	0.025926
01230	Biosynthesis of amino acids	4	107869, 353204, 433182, 74419	142	79	38568	0.00365085	0.335878	0.0662208
00140	Steroid hormone biosynthesis	4	110115, 13095, 13097, 15497	142	87	38560	0.00473915	0.436002	0.0662208
00590	Arachidonic acid metabolism	4	13095, 13097, 242546, 277753	142	89	38558	0.00503854	0.463545	0.0662208
04650	Natural killer cell mediated cytotoxicity	4	15965, 16640, 16643, 242519	142	119	38528	0.0109236	1	0.125622
04750	Inflammatory mediator regulation of TRP channels	4	13095, 13097, 242546, 277753	142	127	38520	0.0129548	1	0.132427
00591	Linoleic acid metabolism	3	13095, 13097, 242546	143	50	38597	0.0162836	1	0.149809
05322	Systemic lupus erythematosus	4	319162, 319182, 667250, 667728	142	147	38500	0.0189194	1	0.158235
05034	Alcoholism	4	319162, 319182, 667250, 667728	142	204	38443	0.0429517	1	0.329296
05204	Chemical carcinogenesis	3	13095, 13097, 68312	143	92	38555	0.0485106	1	0.331294
01130	Biosynthesis of antibiotics	4	107869, 353204, 433182, 74419	142	218	38429	0.0504143	1	0.331294
04620	Toll-like receptor signaling pathway	3	15965, 170744, 242519	143	101	38546	0.0570585	1	0.349959
01200	Carbon metabolism	3	353204, 433182, 74419	143	117	38530	0.0734119	1	0.422119
04060	Cytokine-cytokine receptor interaction	4	15965, 21936, 237313, 242519	142	266	38381	0.0803262	1	0.434706
04726	Serotonergic synapse	3	13095, 13097, 242546	143	134	38513	0.0921985	1	0.471237
00030	Pentose phosphate pathway	2	353204, 74419	144	30	38617	0.109646	1	0.530919
04630	Jak-STAT signaling pathway	3	15965, 237313, 242519	143	155	38492	0.11706	1	0.538474
05164	Influenza A	3	103964, 15965, 242519	143	171	38476	0.136994	1	0.595499
04140	Regulation of autophagy	2	15965, 242519	144	40	38607	0.142402	1	0.595499
02010	ABC transporters	2	26874, 27409	144	46	38601	0.161478	1	0.645912
04913	Ovarian steroidogenesis	2	15497, 242546	144	59	38588	0.201376	1	0.698854
05332	Graft-versus-host disease	2	16640, 16643	144	59	38588	0.201376	1	0.698854
04623	Cytosolic DNA-sensing pathway	2	15965, 242519	144	64	38583	0.216214	1	0.698854
04742	Taste transduction	2	353148, 387349	144	65	38582	0.219148	1	0.698854
00010	Glycolysis / Gluconeogenesis	2	353204, 433182	144	66	38581	0.222072	1	0.698854
00982	Drug metabolism - cytochrome P450	2	226601, 68312	144	66	38581	0.222072	1	0.698854
04622	RIG-I-like receptor signaling pathway	2	15965, 242519	144	68	38579	0.227887	1	0.698854
05320	Autoimmune thyroid disease	2	15965, 242519	144	72	38575	0.239388	1	0.71044
04610	Complement and coagulation cascades	2	12902, 13136	144	77	38570	0.253524	1	0.728882
04640	Hematopoietic cell lineage	2	12902, 13136	144	86	38561	0.278316	1	0.775911
04080	Neuroactive ligand-receptor interaction	3	103964, 13611, 435206	143	283	38364	0.288373	1	0.780302
04972	Pancreatic secretion	2	103964, 545562	144	103	38544	0.322934	1	0.848856
05160	Hepatitis C	2	15965, 242519	144	136	38511	0.401873	1	1
05162	Measles	2	15965, 242519	144	137	38510	0.404117	1	1
03010	Ribosome	2	100862433, 20055	144	145	38502	0.421768	1	1
05161	Hepatitis B	2	15965, 242519	144	147	38500	0.426099	1	1
05152	Tuberculosis	2	15965, 242519	144	176	38471	0.485395	1	1
05202	Transcriptional misregulation in cancer	2	12046, 667250	144	177	38470	0.487328	1	1
05168	Herpes simplex infection	2	15965, 242519	144	209	38438	0.5455	1	1
05203	Viral carcinogenesis	2	319182, 83945	144	232	38415	0.583214	1	1
04971	Gastric acid secretion	1	16513	145	74	38573	1	1	1
04151	PI3K-Akt signaling pathway	2	15965, 242519	144	352	38295	1	1	1
04918	Thyroid hormone synthesis	1	114479	145	72	38575	1	1	1
04380	Osteoclast differentiation	1	100038947	145	126	38521	1	1	1
00604	Glycosphingolipid biosynthesis - ganglio series	1	20447	145	15	38632	1	1	1
03320	PPAR signaling pathway	1	277753	145	82	38565	1	1	1
04550	Signaling pathways regulating pluripotency of stem cells	1	16873	145	140	38507	1	1	1
05414	Dilated cardiomyopathy	1	13346	145	89	38558	1	1	1
05416	Viral myocarditis	1	13136	145	81	38566	1	1	1
05410	Hypertrophic cardiomyopathy (HCM)	1	13346	145	84	38563	1	1	1
05412	Arrhythmogenic right ventricular cardiomyopathy (ARVC)	1	13346	145	74	38573	1	1	1
04144	Endocytosis	1	216859	145	278	38369	1	1	1
04146	Peroxisome	1	26874	145	82	38565	1	1	1
00230	Purine metabolism	1	14917	145	179	38468	1	1	1
04142	Lysosome	1	16541	145	124	38523	1	1	1
05146	Amoebiasis	1	20706	145	119	38528	1	1	1
04621	NOD-like receptor signaling pathway	1	17952	145	59	38588	1	1	1
04975	Fat digestion and absorption	1	27409	145	40	38607	1	1	1
04974	Protein digestion and absorption	1	103964	145	90	38557	1	1	1
04977	Vitamin digestion and absorption	1	79235	145	24	38623	1	1	1
04976	Bile secretion	1	27409	145	72	38575	1	1	1
00980	Metabolism of xenobiotics by cytochrome P450	1	68312	145	64	38583	1	1	1
05012	Parkinson's disease	1	22202	145	150	38497	1	1	1
05016	Huntington's disease	1	627872	145	199	38448	1	1	1
05150	Staphylococcus aureus infection	1	225256	145	51	38596	1	1	1
05134	Legionellosis	1	17952	145	58	38589	1	1	1
00520	Amino sugar and nucleotide sugar metabolism	1	81600	145	49	38598	1	1	1
05231	Choline metabolism in cancer	1	70129	145	101	38546	1	1	1
04724	Glutamatergic synapse	1	210274	145	116	38531	1	1	1
03018	RNA degradation	1	433182	145	83	38564	1	1	1
04120	Ubiquitin mediated proteolysis	1	22202	145	143	38504	1	1	1
00450	Selenocompound metabolism	1	107869	145	17	38630	1	1	1
04612	Antigen processing and presentation	1	16643	145	84	38563	1	1	1
04066	HIF-1 signaling pathway	1	433182	145	109	38538	1	1	1
04064	NF-kappa B signaling pathway	1	12046	145	101	38546	1	1	1
04068	FoxO signaling pathway	1	13611	145	134	38513	1	1	1
00051	Fructose and mannose metabolism	1	353204	145	34	38613	1	1	1
00260	Glycine, serine and threonine metabolism	1	107869	145	41	38606	1	1	1
04668	TNF signaling pathway	1	432555	145	111	38536	1	1	1
04071	Sphingolipid signaling pathway	1	13611	145	124	38523	1	1	1
04662	B cell receptor signaling pathway	1	12902	145	73	38574	1	1	1
00071	Fatty acid degradation	1	277753	145	49	38598	1	1	1
00270	Cysteine and methionine metabolism	1	107869	145	41	38606	1	1	1
00480	Glutathione metabolism	1	68312	145	55	38592	1	1	1
00564	Glycerophospholipid metabolism	1	64898	145	94	38553	1	1	1
00561	Glycerolipid metabolism	1	64898	145	59	38588	1	1	1
04270	Vascular smooth muscle contraction	1	277753	145	129	38518	1	1	1
05166	HTLV-I infection	1	11910	145	283	38364	1	1	1
05169	Epstein-Barr virus infection	1	12902	145	216	38431	1	1	1

## Sheet: S_Table 2
Table S2. Analysis of enrichment of KEGG pathways and involved genes in 48 h cisplatin group
MapID	MapName	Number_of_SigGenes	Genes	Sig.NotIn.KEGG	Genome.In.KEGG	Genome.NotIn.KEGG	PValue	Bonferroni	FDR
04740	Olfactory transduction	96	108058, 18362, 18369, 18372, 18373, 194433, 257884, 257890, 257898, 257916, 257950, 258103, 258156, 258177, 258259, 258276, 258286, 258290, 258293, 258302, 258305, 258309, 258322, 258342, 258429, 258440, 258446, 258456, 258462, 258463, 258471, 258474, 258481, 258488, 258490, 258492, 258499, 258519, 258530, 258571, 258572, 258579, 258595, 258601, 258606, 258608, 258616, 258624, 258630, 258633, 258…	640	1092	37555	4.04392e-33	1.08377e-30	1.08377e-30
01100	Metabolic pathways	101	107476, 108105, 108150, 109264, 109685, 109857, 110095, 110196, 110417, 110821, 114143, 11416, 11636, 11688, 11881, 12408, 13096, 13113, 13139, 13480, 14042, 14104, 14137, 14431, 14447, 14645, 14854, 15442, 15926, 16987, 170789, 171210, 17158, 18113, 18194, 18720, 18798, 18805, 18807, 18950, 18972, 19225, 19286, 20020, 20148, 20229, 20775, 208715, 20917, 212647, 212898, 217837, 218138, 22245, 223…	635	1274	37373	1.77238e-31	4.74997e-29	2.37499e-29
05206	MicroRNAs in cancer	47	100316783, 12043, 12125, 12447, 12448, 12450, 12505, 12571, 12575, 14184, 16367, 17118, 17246, 17295, 17389, 18591, 18596, 18669, 18712, 18750, 18754, 19211, 19225, 21808, 21825, 22415, 22416, 22762, 24064, 387135, 387161, 387174, 387176, 387194, 387220, 387227, 56289, 723830, 723848, 723890, 723891, 723895, 723902, 723930, 723965, 74370, 751519	689	276	38371	8.49131e-27	2.27567e-24	6.28849e-25
05203	Viral carcinogenesis	44	100041230, 110557, 12447, 12448, 12571, 12575, 12913, 15019, 15024, 16391, 16476, 17120, 17246, 18034, 18035, 19697, 208727, 22029, 234729, 23894, 26427, 319155, 319156, 319157, 319158, 319159, 319160, 319161, 319181, 319182, 319186, 320332, 326619, 326620, 433759, 54123, 56233, 56463, 58801, 68024, 69386, 74197, 83945, 97122	692	232	38415	9.3858e-27	2.51539e-24	6.28849e-25
04151	PI3K-Akt signaling pathway	51	109700, 11600, 11601, 12043, 12125, 12447, 12448, 12571, 12575, 12814, 12825, 12830, 12831, 12832, 12833, 12834, 12842, 12843, 12913, 13636, 13637, 13639, 13640, 13836, 14083, 14184, 14600, 14745, 15370, 15964, 16000, 16001, 16367, 17246, 17295, 18049, 18591, 18596, 18654, 18750, 19211, 19697, 20393, 21825, 21826, 26427, 53867, 54635, 56716, 71785, 74370	685	352	38295	3.37484e-26	9.04456e-24	1.80891e-24
05202	Transcriptional misregulation in cancer	38	109115, 11864, 12575, 12981, 13198, 14011, 14048, 14083, 14129, 15077, 16000, 16001, 16599, 17246, 17295, 17349, 18124, 18510, 18514, 18647, 18791, 19697, 20471, 21813, 22029, 260423, 319148, 319149, 319150, 319151, 319154, 433759, 53618, 53623, 56312, 67603, 70122, 97114	698	177	38470	8.78506e-25	2.3544e-22	3.92399e-23
05322	Systemic lupus erythematosus	34	100041230, 12519, 14129, 14998, 15000, 15077, 246256, 260423, 26914, 319148, 319149, 319150, 319151, 319154, 319155, 319156, 319157, 319158, 319159, 319160, 319161, 319163, 319166, 319168, 319181, 319182, 319186, 320332, 326619, 326620, 68024, 69386, 97114, 97122	702	147	38500	4.39422e-23	1.17765e-20	1.68236e-21
05034	Alcoholism	36	100041230, 12913, 14282, 14681, 15077, 208727, 260423, 26427, 26914, 319148, 319149, 319150, 319151, 319154, 319155, 319156, 319157, 319158, 319159, 319160, 319161, 319163, 319166, 319168, 319181, 319182, 319186, 320332, 326619, 326620, 433759, 56233, 68024, 69386, 97114, 97122	700	204	38443	4.77482e-21	1.27965e-18	1.59957e-19
04010	MAPK signaling pathway	39	12288, 12291, 12293, 13197, 13198, 13537, 14102, 14184, 14281, 15370, 15507, 16176, 16476, 17873, 18034, 18049, 18218, 18591, 18596, 18750, 19055, 192176, 19252, 19697, 20112, 21808, 21813, 23882, 240672, 26399, 26405, 26414, 29857, 319520, 56274, 63953, 67603, 68794, 70686	697	254	38393	6.78505e-21	1.81839e-18	1.87136e-19
05200	Pathways in cancer	47	112405, 11864, 12043, 12062, 12159, 12447, 12448, 12571, 12575, 12830, 14083, 14102, 14184, 14281, 14367, 14634, 14682, 14745, 16000, 16001, 16476, 17246, 17295, 18034, 18035, 18510, 18591, 18596, 18654, 18750, 18798, 19211, 19225, 19697, 20315, 21415, 21808, 21813, 22029, 22415, 22416, 22417, 22418, 26414, 433759, 56289, 57265	689	398	38249	6.98268e-21	1.87136e-18	1.87136e-19
04360	Axon guidance	30	11854, 12934, 13636, 13637, 13639, 13640, 13836, 13839, 13841, 14083, 14270, 16728, 17295, 18208, 18844, 18845, 19055, 19876, 20315, 20346, 20348, 20349, 20350, 20356, 20563, 22253, 223881, 226251, 259302, 57764	706	129	38518	1.83831e-20	4.92666e-18	4.47878e-19
05205	Proteoglycans in cancer	35	108058, 109676, 11735, 12391, 12505, 12575, 12842, 12843, 13345, 14083, 14102, 14367, 15170, 15200, 15442, 15529, 15530, 16000, 16001, 16439, 17246, 17295, 18750, 18793, 192176, 20971, 21808, 21825, 22415, 22416, 22417, 22418, 29857, 57265, 68794	701	206	38441	5.13876e-20	1.37719e-17	1.14766e-18
04015	Rap1 signaling pathway	34	101540, 11600, 11601, 13636, 13637, 13639, 13640, 13836, 14184, 14681, 14682, 14745, 14924, 16000, 16001, 17295, 18049, 18591, 18596, 18654, 18750, 18760, 18798, 21825, 244668, 26399, 29857, 50791, 54635, 70549, 71785, 74206, 93742, 99470	702	214	38433	1.13574e-18	3.04379e-16	2.34138e-17
04510	Focal adhesion	33	109700, 12043, 12391, 12814, 12825, 12830, 12831, 12832, 12833, 12834, 12842, 12843, 14083, 16000, 16001, 16476, 17295, 18591, 18596, 18654, 18750, 19211, 192176, 21825, 21826, 26414, 330662, 53867, 54635, 57257, 68794, 70549, 71785	703	208	38439	4.04518e-18	1.08411e-15	7.74363e-17
05166	HTLV-I infection	37	110196, 110557, 11910, 12575, 12981, 13653, 14281, 14283, 14367, 14998, 15000, 15019, 15024, 16476, 17864, 18034, 18035, 18045, 18591, 18596, 18972, 19055, 19697, 21808, 21813, 22415, 22416, 22417, 22418, 22433, 22695, 234729, 245000, 57265, 60599, 69745, 70549	699	283	38364	8.17377e-18	2.19057e-15	1.46038e-16
04115	p53 signaling pathway	22	12447, 12448, 12450, 12571, 12575, 13197, 13663, 14102, 16000, 17246, 17873, 19211, 21825, 22401, 230784, 23882, 245000, 29870, 53892, 57913, 58801, 75747	714	67	38580	1.14244e-17	3.06174e-15	1.91359e-16
04060	Cytokine-cytokine receptor interaction	35	11705, 12765, 12770, 12778, 12981, 13607, 14102, 14600, 14825, 15945, 15964, 16163, 16173, 16176, 16878, 17295, 18591, 18596, 20304, 20311, 20315, 21808, 21813, 21933, 240873, 245527, 27279, 320100, 326623, 50905, 54635, 56066, 621580, 71785, 80901	701	266	38381	5.91295e-17	1.58467e-14	9.3216e-16
04668	TNF signaling pathway	25	12051, 12913, 12981, 14102, 14281, 14825, 15945, 16176, 16476, 16477, 16878, 17387, 18035, 19225, 19697, 20304, 22029, 26399, 26414, 26427, 29857, 330122, 432555, 50791, 56532	711	111	38536	7.75758e-17	2.07903e-14	1.15502e-15
05164	Influenza A	29	110196, 117198, 14102, 142980, 14998, 15000, 15945, 15964, 16173, 16176, 16391, 16476, 17858, 17874, 18035, 18750, 19697, 20304, 21933, 237082, 23960, 23961, 246730, 26399, 26414, 29857, 54123, 58185, 77125	707	171	38476	1.21321e-16	3.25139e-14	1.71126e-15
05146	Amoebiasis	24	12479, 12814, 12825, 12830, 12831, 12832, 12842, 12843, 12981, 14083, 14676, 14682, 15507, 16176, 18750, 18788, 18798, 19697, 20706, 20708, 20723, 21808, 53867, 66222	712	119	38528	2.83823e-15	7.60646e-13	3.80323e-14
04144	Endocytosis	30	110557, 11555, 12391, 12765, 13196, 14184, 15019, 15024, 16001, 16835, 17246, 17295, 18720, 18805, 20408, 208092, 211914, 215632, 21808, 21813, 230597, 234353, 245666, 330192, 347722, 67028, 72543, 74325, 75767, 93742	706	278	38369	1.24358e-12	3.3328e-10	1.58705e-11
05168	Herpes simplex infection	26	110557, 14102, 14281, 142980, 14886, 14998, 15000, 15019, 15024, 15957, 15964, 16176, 16391, 16476, 17874, 18035, 19697, 20020, 20304, 22029, 23960, 23961, 246730, 26414, 54123, 99730	710	209	38438	2.9762e-12	7.97621e-10	3.62555e-11
04068	FoxO signaling pathway	21	12125, 12176, 12575, 12795, 13197, 16000, 16001, 16367, 17246, 17873, 19211, 20393, 20620, 21808, 21813, 23882, 26414, 29857, 57436, 67526, 93739	715	134	38513	1.25493e-11	3.36322e-09	1.46227e-10
05169	Epstein-Barr virus infection	25	110557, 12043, 12505, 12575, 15019, 15024, 15507, 16476, 17246, 18034, 18035, 18037, 19697, 20020, 208727, 22029, 26399, 26414, 26939, 29857, 433759, 54194, 56463, 69241, 74197	711	216	38431	3.29483e-11	8.83016e-09	3.67923e-10
04380	Osteoclast differentiation	20	14129, 14200, 14281, 14282, 14283, 16176, 16391, 16476, 16477, 18034, 18035, 19055, 19697, 21682, 21808, 21813, 246256, 26399, 26414, 29857	716	126	38521	3.48148e-11	9.33035e-09	3.73214e-10
05143	African trypanosomiasis	13	100503605, 101488143, 110257, 14102, 14682, 15122, 15129, 15130, 16173, 16176, 17874, 18750, 18798	723	35	38612	4.69876e-11	1.25927e-08	4.84334e-10
05323	Rheumatoid arthritis	17	114143, 11600, 12519, 12981, 14281, 14998, 15000, 16173, 16176, 16476, 20304, 20311, 20315, 21808, 338375, 66144, 76252	719	83	38564	4.95484e-11	1.3279e-08	4.91813e-10
05161	Hepatitis B	21	12043, 12447, 12448, 12571, 12575, 12913, 14102, 14281, 142980, 15530, 15964, 16476, 17874, 18035, 18750, 19211, 19697, 21808, 26414, 26427, 54123	715	147	38500	5.61995e-11	1.50615e-08	5.3791e-10
04512	ECM-receptor interaction	17	109700, 12505, 12814, 12825, 12830, 12831, 12832, 12833, 12834, 12842, 12843, 15530, 16423, 20971, 21825, 21826, 53867	719	88	38559	1.06686e-10	2.85917e-08	9.85921e-10
05215	Prostate cancer	17	12043, 12447, 12448, 12575, 12913, 16000, 16001, 17246, 18035, 18591, 18596, 19211, 19697, 21415, 26427, 54635, 71785	719	89	38558	1.23709e-10	3.31541e-08	1.10514e-09
05144	Malaria	14	100503605, 101488143, 110257, 15122, 15129, 15130, 15529, 16173, 16176, 17295, 17874, 21808, 21825, 21826	722	50	38597	1.33325e-10	3.57311e-08	1.15262e-09
04014	Ras signaling pathway	24	11600, 11601, 13636, 13637, 13639, 13640, 13836, 14184, 16000, 16001, 17295, 18049, 18591, 18596, 18654, 18750, 18805, 19697, 225845, 26414, 26565, 54635, 56289, 71785	712	230	38417	5.6386e-10	1.51114e-07	4.72233e-09
04620	Toll-like receptor signaling pathway	17	12519, 14281, 142980, 15945, 15964, 16176, 16476, 17087, 17874, 18035, 19697, 20304, 26399, 26414, 29857, 54123, 56066	719	101	38546	6.465e-10	1.73262e-07	5.25037e-09
05142	Chagas disease (American trypanosomiasis)	17	12062, 14102, 14281, 14676, 14681, 14682, 16176, 16476, 17874, 18035, 18798, 19697, 20304, 21808, 21813, 26414, 29857	719	104	38543	9.46709e-10	2.53718e-07	7.46229e-09
04310	Wnt signaling pathway	19	108058, 12622, 14283, 14367, 16476, 18750, 18798, 19055, 20319, 21372, 21415, 22415, 22416, 22417, 22418, 229658, 26414, 57265, 81004	717	143	38504	1.57606e-09	4.22384e-07	1.20681e-08
04623	Cytosolic DNA-sensing pathway	14	15945, 15964, 16173, 16176, 18035, 19697, 20304, 214763, 26939, 54123, 56532, 58203, 72512, 77125	722	64	38583	1.84178e-09	4.93596e-07	1.3711e-08
05140	Leishmaniasis	14	14129, 14281, 14998, 15000, 15170, 16176, 16476, 17874, 18035, 19225, 19697, 21808, 246256, 29857	722	65	38582	2.17267e-09	5.82274e-07	1.57371e-08
04110	Cell cycle	17	12447, 12448, 12571, 12575, 13197, 17120, 17246, 17873, 18392, 19090, 20842, 21808, 23834, 23882, 245000, 433759, 56452	719	125	38522	1.02288e-08	2.74133e-06	7.21403e-08
04916	Melanogenesis	15	108058, 12913, 14367, 14681, 14682, 18750, 18798, 18976, 21415, 22415, 22416, 22417, 22418, 26427, 57265	721	100	38547	3.0848e-08	8.26727e-06	2.11981e-07
05162	Measles	17	12447, 12448, 12571, 14102, 15964, 16163, 16176, 16391, 17858, 17874, 18035, 19697, 21933, 23960, 23961, 246730, 54123	719	137	38510	3.30185e-08	8.84897e-06	2.21224e-07
04912	GnRH signaling pathway	14	108058, 12288, 14682, 15200, 16439, 16476, 17387, 18750, 18798, 18805, 26399, 26405, 26414, 29857	722	89	38558	6.11679e-08	1.6393e-05	3.99829e-07
04974	Protein digestion and absorption	14	12814, 12816, 12822, 12825, 12830, 12831, 12832, 12833, 12834, 12842, 12843, 17380, 232975, 53867	722	90	38557	6.8819e-08	1.84435e-05	4.39131e-07
04022	cGMP-PKG signaling pathway	18	11550, 11555, 12062, 12288, 12913, 14682, 14886, 16367, 16439, 18158, 18754, 18798, 19055, 19735, 232975, 242202, 26427, 381290	718	172	38475	1.14864e-07	3.07835e-05	7.15895e-07
05132	Salmonella infection	13	12981, 14281, 14825, 16173, 16176, 16476, 17874, 192176, 19697, 26414, 29857, 330122, 68794	723	79	38568	1.34211e-07	3.59684e-05	8.17465e-07
05152	Tuberculosis	18	108058, 114143, 12043, 12795, 14129, 14998, 15000, 15964, 16173, 16176, 17874, 18045, 19055, 19697, 21808, 246256, 26414, 29857	718	176	38471	1.55491e-07	4.16717e-05	9.26037e-07
04024	cAMP signaling pathway	19	108058, 11555, 11705, 12288, 12638, 12913, 14281, 14634, 16476, 18035, 18805, 19697, 232975, 233079, 26414, 26427, 381290, 53623, 57257	717	199	38448	1.67409e-07	4.48656e-05	9.75339e-07
05231	Choline metabolism in cancer	14	13139, 14281, 16476, 18591, 18596, 18720, 18750, 18805, 20519, 26414, 54635, 56077, 67916, 71785	722	101	38546	2.30958e-07	6.18967e-05	1.31695e-06
04514	Cell adhesion molecules (CAMs)	17	100043314, 110557, 12519, 12558, 12737, 13003, 14998, 15000, 15019, 15024, 15529, 16728, 17967, 20971, 52118, 54725, 60533	719	163	38484	2.9358e-07	7.86793e-05	1.63915e-06
04723	Retrograde endocannabinoid signaling	14	12288, 14395, 14396, 14397, 14681, 14682, 16439, 18750, 18798, 19225, 26414, 29857, 53623, 66082	722	104	38543	3.13473e-07	8.40106e-05	1.7145e-06
04750	Inflammatory mediator regulation of TRP channels	15	108058, 12062, 13096, 14682, 16000, 16176, 16439, 18049, 18750, 18754, 18798, 26399, 26414, 29857, 72082	721	127	38520	4.49225e-07	0.000120392	2.40784e-06
05145	Toxoplasmosis	14	12043, 14681, 14998, 15000, 16145, 16835, 17087, 17874, 18035, 19697, 21808, 26399, 26414, 29857	722	113	38534	7.41726e-07	0.000198783	3.86814e-06
04390	Hippo signaling pathway	16	11705, 11839, 12159, 14219, 14367, 21415, 21808, 21813, 22415, 22416, 22417, 22418, 56274, 56289, 57265, 93742	720	154	38493	7.50534e-07	0.000201143	3.86814e-06
05160	Hepatitis C	15	12575, 12737, 142980, 15957, 15964, 16391, 16835, 18035, 19697, 23960, 23961, 246730, 26414, 29857, 54123	721	136	38511	9.54557e-07	0.000255821	4.82682e-06
04020	Calcium signaling pathway	17	108058, 11550, 11555, 12062, 12288, 12291, 14676, 14682, 16439, 18573, 18596, 18682, 18750, 18798, 19055, 381290, 94045	719	181	38466	1.06481e-06	0.00028537	5.28463e-06
04921	Oxytocin signaling pathway	16	108058, 12288, 12293, 12575, 14281, 14681, 14682, 16439, 16476, 18750, 18798, 19055, 19225, 19735, 227541, 54720	720	159	38488	1.08719e-06	0.000291367	5.29758e-06
04622	RIG-I-like receptor signaling pathway	11	100038882, 15945, 15964, 18035, 19697, 26414, 29857, 54123, 67526, 72512, 80861	725	68	38579	1.93668e-06	0.00051903	9.2684e-06
05031	Amphetamine addiction	11	108058, 12288, 12913, 14281, 14282, 16476, 18750, 19055, 26427, 433759, 53623	725	69	38578	2.18057e-06	0.000584393	1.02525e-05
05218	Melanoma	11	12571, 12575, 16000, 16001, 17246, 17295, 18591, 18596, 19211, 54635, 71785	725	71	38576	2.74954e-06	0.000736878	1.27048e-05
04152	AMPK signaling pathway	14	107476, 12638, 12894, 12913, 14104, 16000, 16001, 16367, 20249, 20250, 26427, 30049, 74370, 78070	722	129	38518	2.87924e-06	0.000771636	1.30786e-05
04261	Adrenergic signaling in cardiomyocytes	15	108058, 11550, 11555, 12043, 12288, 12293, 12913, 14682, 18750, 18798, 20266, 232975, 26427, 29857, 381290	721	153	38494	3.42726e-06	0.000918505	1.53084e-05
04062	Chemokine signaling pathway	17	12765, 12770, 14083, 14825, 15945, 18035, 18798, 19697, 20304, 20311, 20315, 330122, 56066, 57257, 621580, 80901, 93742	719	200	38447	3.5469e-06	0.00095057	1.55831e-05
04726	Serotonergic synapse	14	11688, 12288, 13096, 14681, 14682, 16439, 18750, 18798, 19225, 19252, 223706, 545123, 56448, 72082	722	134	38513	4.2302e-06	0.00113369	1.81186e-05
05134	Legionellosis	10	12176, 12747, 14825, 16173, 16176, 17874, 18034, 18035, 19697, 330122	726	58	38589	4.25923e-06	0.00114147	1.81186e-05
04728	Dopaminergic synapse	14	108058, 12288, 12913, 14281, 14681, 14682, 16439, 18750, 18798, 19055, 26414, 26427, 29857, 53623	722	136	38511	4.91109e-06	0.00131617	2.05652e-05
04530	Tight junction	14	12361, 12737, 14924, 17475, 17886, 18750, 18754, 19211, 20336, 269587, 50791, 68328, 93742, 99470	722	140	38507	6.56948e-06	0.00176062	2.70865e-05
04064	NF-kappa B signaling pathway	12	12043, 16176, 17087, 17873, 17874, 18034, 18035, 19225, 19697, 20315, 22029, 57913	724	101	38546	8.45504e-06	0.00226595	3.43326e-05
04210	Apoptosis	11	12043, 13368, 14102, 16176, 17874, 18035, 18049, 19055, 19088, 19697, 21933	725	82	38565	8.78259e-06	0.00235373	3.51303e-05
05214	Glioma	10	108058, 12571, 12575, 16000, 16001, 17246, 18591, 18596, 18750, 19211	726	65	38582	9.80406e-06	0.00262749	3.83797e-05
04972	Pancreatic secretion	12	12349, 12638, 14682, 16439, 18750, 18798, 232975, 26565, 381290, 54403, 99663, 99709	724	103	38544	1.00245e-05	0.00268658	3.83797e-05
04922	Glucagon signaling pathway	12	107476, 108058, 110095, 12894, 12913, 14682, 16439, 18682, 18798, 19055, 26427, 78070	724	103	38544	1.00245e-05	0.00268658	3.83797e-05
05222	Small cell lung cancer	11	12043, 12447, 12448, 12571, 12830, 14083, 18035, 19211, 19225, 19697, 22029	725	85	38562	1.17067e-05	0.00313738	4.41885e-05
04540	Gap junction	11	14682, 14745, 16439, 18591, 18596, 18750, 18798, 22144, 26405, 54635, 71785	725	87	38560	1.40918e-05	0.00377659	5.24526e-05
04611	Platelet activation	13	12814, 12825, 12831, 12832, 12842, 12843, 14682, 16439, 18798, 29857, 53867, 70549, 99571	723	132	38515	1.79701e-05	0.00481598	6.59724e-05
04924	Renin secretion	10	11555, 11826, 12288, 14682, 16439, 18573, 18798, 19055, 99663, 99709	726	72	38575	2.0611e-05	0.00552375	7.46452e-05
05217	Basal cell carcinoma	9	12159, 14367, 14634, 21415, 22415, 22416, 22417, 22418, 57265	727	55	38592	2.2207e-05	0.00595148	7.93531e-05
04725	Cholinergic synapse	12	108058, 11444, 12043, 12288, 12913, 14281, 14681, 14682, 16439, 18750, 18798, 26427	724	114	38533	2.40162e-05	0.00643635	8.46889e-05
05133	Pertussis	10	12258, 14281, 16176, 16476, 17087, 17874, 19697, 20311, 26414, 29857	726	74	38573	2.51233e-05	0.00673303	8.65754e-05
04140	Regulation of autophagy	8	100504663, 15964, 242557, 57436, 66795, 67526, 74244, 93739	728	40	38607	2.51973e-05	0.00675288	8.65754e-05
01130	Biosynthesis of antibiotics	16	110196, 110606, 110821, 11636, 14137, 15926, 16987, 18194, 20775, 208715, 20917, 229665, 229949, 269951, 320581, 66234	720	218	38429	3.71526e-05	0.00995691	0.000126037
04722	Neurotrophin signaling pathway	12	108058, 12043, 16367, 16476, 18035, 18037, 18049, 18213, 19697, 20112, 26414, 29857	724	122	38525	4.27327e-05	0.0114524	0.000143154
04071	Sphingolipid signaling pathway	12	12043, 12062, 14682, 18750, 18754, 18798, 18805, 19211, 19697, 26414, 29857, 74442	724	124	38523	4.90136e-05	0.0131356	0.000162168
04350	TGF-beta signaling pathway	10	11705, 12159, 14313, 17130, 18741, 21808, 21813, 21825, 230597, 268977	726	82	38565	5.2491e-05	0.0140676	0.000171556
04145	Phagosome	14	110557, 114143, 14129, 14998, 15000, 15019, 15024, 21825, 21826, 22144, 246256, 338375, 66144, 76252	722	174	38473	5.52733e-05	0.0148132	0.000178473
04660	T cell receptor signaling pathway	11	12981, 14281, 15170, 16476, 18035, 18037, 19055, 19697, 21682, 29857, 57257	725	105	38542	6.18825e-05	0.0165845	0.000197435
00100	Steroid biosynthesis	6	14137, 16987, 18194, 20775, 66234, 74754	730	19	38628	7.07295e-05	0.0189555	0.000223006
04012	ErbB signaling pathway	10	108058, 11839, 12575, 13874, 14083, 15200, 16476, 18750, 211323, 26414	726	87	38560	7.99579e-05	0.0214287	0.000249171
04066	HIF-1 signaling pathway	11	108058, 112405, 11600, 11601, 12043, 12575, 16000, 16001, 18750, 19697, 228026	725	109	38538	8.26442e-05	0.0221486	0.000254582
04666	Fc gamma R-mediated phagocytosis	10	13196, 14129, 17118, 18720, 18750, 18754, 18805, 211914, 57257, 67916	726	88	38559	8.66942e-05	0.0232341	0.000264023
04727	GABAergic synapse	10	12288, 14395, 14396, 14397, 14645, 14681, 18750, 268566, 57436, 93739	726	90	38557	0.000101602	0.0272294	0.000305948
01212	Fatty acid metabolism	8	107476, 12894, 14104, 170439, 20249, 20250, 30049, 78070	728	52	38595	0.000112644	0.0301885	0.000335427
04114	Oocyte meiosis	11	108058, 12447, 12448, 16000, 16001, 16439, 19055, 20112, 231207, 29857, 67579	725	115	38532	0.000124699	0.0334194	0.000367247
04550	Signaling pathways regulating pluripotency of stem cells	12	12159, 14184, 14367, 16000, 16001, 16878, 22415, 22416, 22417, 22418, 29857, 57265	724	140	38507	0.000134531	0.0360542	0.000391894
04961	Endocrine and other factor-regulated calcium reabsorption	8	12062, 13646, 14682, 16618, 18750, 18798, 232975, 74325	728	55	38592	0.000154736	0.0414692	0.000445906
04915	Estrogen signaling pathway	10	12913, 14228, 14281, 14681, 14682, 15200, 16439, 16476, 18798, 26427	726	99	38548	0.000197959	0.0530531	0.000564394
04970	Salivary secretion	9	11550, 11555, 11830, 14682, 16439, 18750, 18798, 232975, 381290	727	78	38569	0.000209022	0.0560178	0.000589661
04621	NOD-like receptor signaling pathway	8	14825, 16173, 16176, 18035, 19697, 20304, 26414, 29857	728	59	38588	0.000229781	0.0615813	0.00062838
05321	Inflammatory bowel disease (IBD)	8	14998, 15000, 16163, 16173, 16176, 16476, 19697, 21808	728	59	38588	0.000229781	0.0615813	0.00062838
05332	Graft-versus-host disease	8	110557, 12519, 14102, 14998, 15000, 15019, 15024, 16176	728	59	38588	0.000229781	0.0615813	0.00062838
04150	mTOR signaling pathway	8	16000, 16367, 18750, 19211, 20112, 52187, 56716, 74370	728	61	38586	0.000276995	0.0742347	0.000742347
04730	Long-term depression	8	14681, 14682, 16000, 16001, 16439, 18750, 18798, 53623	728	61	38586	0.000276995	0.0742347	0.000742347
04070	Phosphatidylinositol signaling system	9	13139, 16439, 18718, 18720, 18750, 18798, 19211, 217837, 56077	727	82	38565	0.000286119	0.0766798	0.000759206
04940	Type I diabetes mellitus	8	110557, 12519, 14102, 14998, 15000, 15019, 15024, 16176	728	64	38583	0.000362131	0.097051	0.00095148
04810	Regulation of actin cytoskeleton	14	109700, 12062, 14083, 14184, 17886, 18591, 18596, 18718, 18720, 330662, 54004, 54635, 57257, 71785	722	218	38429	0.000445572	0.119413	0.00115935
04720	Long-term potentiation	8	108058, 12288, 14682, 16439, 18750, 18798, 19055, 20112	728	67	38580	0.000467023	0.125162	0.00120348
04340	Hedgehog signaling pathway	7	12159, 14451, 14634, 22415, 22416, 22417, 22418	729	49	38598	0.000551793	0.147881	0.00140839
04141	Protein processing in endoplasmic reticulum	12	109815, 12043, 13198, 17872, 22213, 22433, 230815, 26414, 57377, 63958, 69162, 81500	724	168	38479	0.000581393	0.155813	0.00145257
05204	Chemical carcinogenesis	9	12408, 13096, 13113, 13849, 19225, 229905, 68312, 72082, 76263	727	92	38555	0.000583901	0.156486	0.00145257
04724	Glutamatergic synapse	10	12288, 14645, 14681, 14682, 16439, 18750, 18798, 18805, 19055, 53623	726	116	38531	0.000585363	0.156877	0.00145257
04664	Fc epsilon RI signaling pathway	8	12981, 16163, 18750, 18754, 26399, 26414, 29857, 57257	728	70	38577	0.00059482	0.159412	0.00146249
04919	Thyroid hormone signaling pathway	10	12159, 17246, 17978, 18750, 18798, 210789, 22417, 232975, 433759, 54720	726	118	38529	0.000656595	0.175967	0.0015997
04130	SNARE interactions in vesicular transport	6	20908, 20909, 22317, 53611, 67474, 74732	730	33	38614	0.000673353	0.180459	0.00160518
05320	Autoimmune thyroid disease	8	110557, 12519, 14102, 14998, 15000, 15019, 15024, 15964	728	72	38575	0.000694414	0.186103	0.00160518
04918	Thyroid hormone synthesis	8	12913, 14682, 16439, 18510, 18750, 18798, 232975, 26427	728	72	38575	0.000694414	0.186103	0.00160518
04976	Bile secretion	8	11826, 12349, 12638, 13849, 16835, 18669, 232975, 54403	728	72	38575	0.000694414	0.186103	0.00160518
04920	Adipocytokine signaling pathway	8	12894, 16367, 18035, 18037, 18976, 19697, 26414, 78070	728	72	38575	0.000694414	0.186103	0.00160518
04650	Natural killer cell mediated cytotoxicity	10	12981, 14102, 15170, 15964, 18750, 19055, 21933, 246256, 379043, 57257	726	119	38528	0.000694777	0.1862	0.00160518
05220	Chronic myeloid leukemia	8	12571, 12575, 17246, 18035, 19697, 21808, 21813, 433759	728	73	38574	0.000748927	0.200712	0.00170095
04662	B cell receptor signaling pathway	8	14281, 15170, 16476, 18035, 18037, 19055, 19697, 57257	728	73	38574	0.000748927	0.200712	0.00170095
04971	Gastric acid secretion	8	108058, 12349, 12638, 14682, 16439, 18750, 18798, 232975	728	74	38573	0.000806769	0.216214	0.00181693
04713	Circadian entrainment	9	108058, 12288, 12291, 14281, 14681, 14682, 18750, 18798, 53623	727	99	38548	0.000913066	0.244702	0.00203918
00230	Purine metabolism	12	11636, 18573, 18583, 18950, 18972, 20020, 229665, 229949, 242202, 26939, 69241, 69745	724	179	38468	0.000950529	0.254742	0.0021053
05330	Allograft rejection	7	110557, 12519, 14102, 14998, 15000, 15019, 15024	729	57	38590	0.00114057	0.305673	0.00250552
04270	Vascular smooth muscle contraction	10	11468, 11550, 12288, 14682, 16439, 18750, 18754, 18798, 26565, 51801	726	129	38518	0.00118591	0.317825	0.00258394
00240	Pyrimidine metabolism	9	18950, 18972, 20020, 22245, 232223, 26939, 69241, 69745, 80914	727	104	38543	0.00122845	0.329223	0.00265503
04080	Neuroactive ligand-receptor interaction	15	11443, 11444, 11550, 11555, 12062, 12267, 14395, 14396, 14397, 14600, 14745, 209517, 53623, 93742, 94045	721	283	38364	0.00153586	0.41161	0.00329288
04640	Hematopoietic cell lineage	8	109700, 12479, 12505, 12509, 12981, 14129, 16176, 17380	728	86	38561	0.00181501	0.486423	0.0038605
04911	Insulin secretion	8	108058, 12288, 12913, 14682, 18750, 18798, 232975, 26427	728	87	38560	0.00193007	0.517258	0.0040729
05210	Colorectal cancer	7	12043, 14281, 16476, 21415, 21808, 21813, 26414	729	64	38583	0.00197245	0.528617	0.00412982
00565	Ether lipid metabolism	6	18805, 18807, 225845, 26565, 320981, 67916	730	44	38603	0.00216187	0.57938	0.00445384
04914	Progesterone-mediated oocyte maturation	8	16000, 16001, 17120, 20112, 231207, 26414, 29857, 67579	728	89	38558	0.00217706	0.583453	0.00445384
00590	Arachidonic acid metabolism	8	109857, 11688, 12408, 13096, 19225, 225845, 26565, 72082	728	89	38558	0.00217706	0.583453	0.00445384
01040	Biosynthesis of unsaturated fatty acids	5	170439, 171210, 20249, 20250, 30049	731	27	38620	0.00253682	0.679867	0.00515051
05211	Renal cell carcinoma	7	112405, 11864, 16476, 17295, 18591, 216805, 21808	729	68	38579	0.00261796	0.701614	0.00527529
03440	Homologous recombination	5	18972, 19365, 57434, 68240, 69745	731	28	38619	0.0028569	0.76565	0.0057138
00510	N-Glycan biosynthesis	6	13480, 17158, 223774, 230815, 53618, 57377	730	49	38598	0.00332238	0.890398	0.00659554
04630	Jak-STAT signaling pathway	10	12981, 14600, 15170, 15964, 16163, 16391, 16878, 18712, 24063, 24064	726	155	38492	0.00383176	1	0.00755082
05150	Staphylococcus aureus infection	6	12267, 14129, 14998, 15000, 246256, 99571	730	51	38596	0.00389268	1	0.00761488
04520	Adherens junction	7	14158, 15170, 16001, 17295, 21415, 21813, 93742	729	75	38572	0.00411216	1	0.00798593
04932	Non-alcoholic fatty liver disease (NAFLD)	10	12125, 12865, 13198, 14102, 16176, 16367, 16476, 19697, 22433, 26414	726	157	38490	0.00414819	1	0.00799794
05014	Amyotrophic lateral sclerosis (ALS)	6	12043, 12460, 18039, 19055, 26399, 29857	730	52	38595	0.00420262	1	0.00804501
04610	Complement and coagulation cascades	7	12062, 12258, 12267, 12509, 18791, 18793, 99571	729	77	38570	0.00463595	1	0.00881159
05100	Bacterial invasion of epithelial cells	7	12391, 14083, 17295, 330662, 52398, 74325, 78514	729	79	38568	0.00520724	1	0.00982776
04612	Antigen processing and presentation	7	110557, 14998, 15000, 15019, 15024, 18045, 245616	729	84	38563	0.00685924	1	0.0128551
04370	VEGF signaling pathway	6	14083, 15507, 18750, 19055, 19225, 29857	730	60	38587	0.00734349	1	0.0136222
04910	Insulin signaling pathway	9	104215, 107476, 110095, 14104, 16367, 18682, 19088, 26414, 74370	727	142	38505	0.00737024	1	0.0136222
05219	Bladder cancer	5	12575, 14184, 17246, 21825, 56289	731	38	38609	0.00768077	1	0.014099
04721	Synaptic vesicle cycle	6	114143, 20908, 338375, 66144, 74325, 76252	730	62	38585	0.00833039	1	0.0151874
00532	Glycosaminoglycan biosynthesis - chondroitin sulfate / dermatan sulfate	4	212898, 234356, 59031, 78752	732	20	38627	0.00868155	1	0.0157206
04960	Aldosterone-regulated sodium reabsorption	5	16000, 16367, 18750, 20393, 232975	731	40	38607	0.00904756	1	0.016165
05033	Nicotine addiction	5	11444, 14395, 14396, 14397, 53623	731	40	38607	0.00904756	1	0.016165
05212	Pancreatic cancer	6	12571, 18805, 19697, 21808, 21813, 26414	730	66	38581	0.0105725	1	0.0186409
05230	Central carbon metabolism in cancer	6	14184, 17295, 18213, 18596, 19211, 228026	730	66	38581	0.0105725	1	0.0186409
04964	Proximal tubule bicarbonate reclamation	4	11826, 12349, 232975, 54403	732	22	38625	0.0109686	1	0.019213
05032	Morphine addiction	7	14395, 14396, 14397, 14681, 18573, 18583, 18750	729	94	38553	0.0112495	1	0.0194507
00564	Glycerophospholipid metabolism	7	13139, 18805, 18807, 225845, 26565, 56077, 67916	729	94	38553	0.0112495	1	0.0194507
04142	Lysosome	8	114143, 11782, 11881, 12514, 239739, 56464, 67489, 74325	728	124	38523	0.0117189	1	0.0201324
03022	Basal transcription factors	5	14886, 23894, 74197, 98053, 99730	731	44	38603	0.0122349	1	0.0208851
03420	Nucleotide excision repair	5	18972, 22592, 23894, 68240, 69745	731	45	38602	0.0131303	1	0.0222716
00900	Terpenoid backbone biosynthesis	4	110196, 110606, 208715, 320581	732	24	38623	0.0135712	1	0.0228748
05412	Arrhythmogenic right ventricular cardiomyopathy (ARVC)	6	109620, 109700, 12288, 12293, 12558, 21415	730	74	38573	0.0162254	1	0.0271776
05016	Huntington's disease	10	12865, 12913, 14682, 18798, 20020, 26427, 433759, 627872, 69241, 74325	726	199	38448	0.0167678	1	0.0279116
04330	Notch signaling pathway	5	16449, 207521, 270118, 433586, 433759	731	49	38598	0.0171241	1	0.0283287
04966	Collecting duct acid secretion	4	12349, 338375, 66144, 76252	732	27	38620	0.0180788	1	0.0294287
00591	Linoleic acid metabolism	5	13096, 13113, 225845, 26565, 72082	731	50	38597	0.0182282	1	0.0294287
05030	Cocaine addiction	5	12913, 14282, 16476, 19697, 26427	731	50	38597	0.0182282	1	0.0294287
04930	Type II diabetes mellitus	5	12288, 12291, 16367, 18754, 26414	731	50	38597	0.0182282	1	0.0294287
03460	Fanconi anemia pathway	5	100040608, 245000, 27015, 68240, 71885	731	52	38595	0.0205666	1	0.033005
05416	Viral myocarditis	6	110557, 12519, 14998, 15000, 15019, 15024	730	81	38566	0.022576	1	0.0360141
05010	Alzheimer's disease	9	12288, 12865, 14102, 14682, 16176, 16439, 17380, 18798, 19055	727	177	38470	0.0234454	1	0.0371798
03320	PPAR signaling pathway	6	12894, 20249, 20250, 30049, 57875, 78070	730	82	38565	0.0235972	1	0.0372003
00480	Glutathione metabolism	5	14854, 15926, 269951, 68312, 76263	731	55	38592	0.0244051	1	0.0382489
00140	Steroid hormone biosynthesis	6	13096, 13113, 223706, 545123, 56448, 72082	730	87	38560	0.0291479	1	0.0454165
04913	Ovarian steroidogenesis	5	16000, 16001, 16835, 171210, 19225	731	59	38588	0.030154	1	0.0467125
00830	Retinol metabolism	6	13096, 13113, 20148, 235033, 72082, 77974	730	89	38558	0.0315799	1	0.0486404
05020	Prion diseases	4	13653, 16176, 17967, 20304	732	35	38612	0.033686	1	0.0515877
00562	Inositol phosphate metabolism	5	18718, 18720, 18798, 19211, 217837	731	63	38584	0.0366365	1	0.0557875
00980	Metabolism of xenobiotics by cytochrome P450	5	109857, 12408, 13849, 68312, 76263	731	64	38583	0.0383728	1	0.0581012
00910	Nitrogen metabolism	3	12349, 12350, 14645	733	17	38630	0.0482361	1	0.0726251
04672	Intestinal immune network for IgA production	4	12519, 14998, 15000, 20315	732	42	38605	0.0515481	1	0.0771781
00670	One carbon pool by folate	3	216188, 270685, 665563	733	19	38628	0.0578165	1	0.0860824
04978	Mineral absorption	4	17750, 232975, 53945, 74051	732	46	38601	0.0634277	1	0.093915
00531	Glycosaminoglycan degradation	3	109685, 11881, 15442	733	21	38626	0.0679901	1	0.100117
00330	Arginine and proline metabolism	4	14431, 20229, 212647, 69215	732	50	38597	0.0764473	1	0.111956
03430	Mismatch repair	3	18972, 68240, 69745	733	23	38624	0.0786998	1	0.114297
01200	Carbon metabolism	6	109264, 110821, 13885, 15926, 20917, 269951	730	117	38530	0.0788988	1	0.114297
05410	Hypertrophic cardiomyopathy (HCM)	5	109700, 12288, 12293, 16000, 21808	731	84	38563	0.0827071	1	0.119169
05310	Asthma	3	14998, 15000, 16163	733	24	38623	0.084239	1	0.120728
04670	Leukocyte transendothelial migration	6	12737, 14083, 18750, 20315, 29857, 57257	730	121	38526	0.0876829	1	0.124995
04320	Dorso-ventral axis formation	3	14011, 231207, 67579	733	25	38622	0.0898924	1	0.127466
00280	Valine, leucine and isoleucine degradation	4	110821, 208715, 64059, 66948	732	55	38592	0.0942133	1	0.13289
00601	Glycosphingolipid biosynthesis - lacto and neolacto series	3	108105, 26877, 72297	733	26	38621	0.0956539	1	0.133517
00062	Fatty acid elongation	3	12686, 170439, 171210	733	26	38621	0.0956539	1	0.133517
05414	Dilated cardiomyopathy	5	109700, 12288, 12293, 16000, 21808	731	89	38558	0.0965289	1	0.13404
00640	Propanoate metabolism	3	107476, 110821, 20917	733	27	38620	0.101518	1	0.140241
04923	Regulation of lipolysis in adipocytes	4	11555, 16367, 19225, 225845	732	58	38589	0.105609	1	0.145144
00512	Mucin type O-Glycan biosynthesis	3	108150, 233733, 271786	733	28	38619	0.107477	1	0.146959
00561	Glycerolipid metabolism	4	13139, 56077, 67800, 67916	732	59	38588	0.109522	1	0.148994
03020	RNA polymerase	3	20020, 26939, 69241	733	30	38617	0.119664	1	0.161155
00630	Glyoxylate and dicarboxylate metabolism	3	110821, 14645, 71562	733	30	38617	0.119664	1	0.161155
00514	Other types of O-glycan biosynthesis	3	101351, 232313, 54218	733	31	38616	0.12588	1	0.168679
00020	Citrate cycle (TCA cycle)	3	15926, 20917, 269951	733	32	38615	0.13217	1	0.176227
00760	Nicotinate and nicotinamide metabolism	3	18113, 18950, 74080	733	33	38614	0.138531	1	0.183793
03030	DNA replication	3	18972, 68240, 69745	733	36	38611	0.157984	1	0.20857
03410	Base excision repair	3	11792, 18972, 69745	733	37	38610	0.164578	1	0.21621
04917	Prolactin signaling pathway	4	14281, 19697, 26414, 29857	732	74	38573	0.174075	1	0.227571
04975	Fat digestion and absorption	3	26565, 67800, 67916	733	40	38607	0.184627	1	0.240195
04122	Sulfur relay system	2	68205, 69372	734	10	38637	0.187194	1	0.242358
04260	Cardiac muscle contraction	4	12288, 12293, 12865, 232975	732	80	38567	0.20234	1	0.259496
00072	Synthesis and degradation of ketone bodies	2	208715, 64059	734	11	38636	0.202368	1	0.259496
03010	Ribosome	6	100862433, 20055, 27370, 66242, 68611, 68735	730	145	38502	0.209043	1	0.266779
04962	Vasopressin-regulated water reabsorption	3	12913, 20909, 26427	733	44	38603	0.211844	1	0.267988
04146	Peroxisome	4	15926, 170789, 269951, 76263	732	82	38565	0.21199	1	0.267988
03450	Non-homologous end-joining	2	108138, 19090	734	13	38634	0.231873	1	0.291164
00380	Tryptophan metabolism	3	229905, 56720, 71562	733	47	38600	0.232496	1	0.291164
00600	Sphingolipid metabolism	3	238011, 67916, 74442	733	48	38599	0.23941	1	0.298427
00061	Fatty acid biosynthesis	2	107476, 14104	734	14	38633	0.246214	1	0.304226
00520	Amino sugar and nucleotide sugar metabolism	3	12763, 218138, 29858	733	49	38598	0.246333	1	0.304226
00983	Drug metabolism - other enzymes	3	22245, 72361, 80914	733	51	38596	0.260196	1	0.318525
00604	Glycosphingolipid biosynthesis - ganglio series	2	11416, 54218	734	15	38632	0.260287	1	0.318525
00120	Primary bile acid biosynthesis	2	12642, 170789	734	16	38631	0.274098	1	0.333902
00450	Selenocompound metabolism	2	229905, 232223	734	17	38630	0.287652	1	0.348827
05223	Non-small cell lung cancer	3	12571, 18750, 56289	733	56	38591	0.294842	1	0.355936
05221	Acute myeloid leukemia	3	18712, 19697, 21415	733	57	38590	0.301751	1	0.362642
01210	2-Oxocarboxylic acid metabolism	2	15926, 269951	734	20	38627	0.326815	1	0.391011
00190	Oxidative phosphorylation	5	114143, 12865, 338375, 66144, 76252	731	139	38508	0.345491	1	0.411518
04742	Taste transduction	3	18573, 387349, 387356	733	65	38582	0.356435	1	0.422675
00534	Glycosaminoglycan biosynthesis - heparan sulfate / heparin	2	14042, 50786	734	24	38623	0.375708	1	0.441622
04977	Vitamin digestion and absorption	2	116914, 21452	734	24	38623	0.375708	1	0.441622
03013	RNA transport	2	20220, 237082	734	170	38477	0.385179	1	0.450777
00592	alpha-Linolenic acid metabolism	2	225845, 26565	734	25	38622	0.387367	1	0.451367
00650	Butanoate metabolism	2	208715, 64059	734	27	38620	0.410036	1	0.475713
05216	Thyroid cancer	2	18510, 21415	734	29	38618	0.431868	1	0.496741
03060	Protein export	2	76219, 76687	734	29	38618	0.431868	1	0.496741
00051	Fructose and mannose metabolism	2	218138, 29858	734	34	38613	0.482982	1	0.553159
00250	Alanine, aspartate and glutamate metabolism	2	14645, 212647	734	38	38609	0.520546	1	0.593644
00620	Pyruvate metabolism	2	107476, 109264	734	39	38608	0.529503	1	0.6013
02010	ABC transporters	2	12638, 18669	734	46	38601	0.587694	1	0.664565
00071	Fatty acid degradation	2	12894, 78070	734	49	38598	0.610378	1	0.687316
01230	Biosynthesis of amino acids	3	14645, 15926, 269951	733	79	38568	0.66493	1	0.745612
03015	mRNA surveillance pathway	3	20220, 237082, 76626	733	97	38550	0.708342	1	0.790982
03040	Spliceosome	4	107701, 193116, 51810, 66810	732	136	38511	0.746837	1	0.830508
04120	Ubiquitin mediated proteolysis	4	17246, 22213, 63958, 66894	732	143	38504	0.755149	1	0.836281
00730	Thiamine metabolism	1	29807	735	4	38643	1	1	1
04710	Circadian rhythm	1	217166	735	31	38616	1	1	1
00310	Lysine degradation	1	73582	735	52	38595	1	1	1
00010	Glycolysis / Gluconeogenesis	1	14447	735	66	38581	1	1	1
04973	Carbohydrate digestion and absorption	1	232975	735	45	38602	1	1	1
00220	Arginine biosynthesis	1	14645	735	20	38627	1	1	1
00860	Porphyrin and chlorophyll metabolism	1	12870	735	41	38606	1	1	1
00533	Glycosaminoglycan biosynthesis - keratan sulfate	1	53618	735	15	38632	1	1	1
00982	Drug metabolism - cytochrome P450	2	68312, 76263	734	66	38581	1	1	1
05012	Parkinson's disease	3	12865, 22213, 22223	733	150	38497	1	1	1
00970	Aminoacyl-tRNA biosynthesis	2	102436, 69955	734	66	38581	1	1	1
00770	Pantothenate and CoA biosynthesis	1	26464	735	18	38629	1	1	1
00040	Pentose and glucuronate interconversions	1	67880	735	36	38611	1	1	1
03018	RNA degradation	2	12227, 22057	734	83	38564	1	1	1
00053	Ascorbate and aldarate metabolism	1	268756	735	27	38620	1	1	1
05213	Endometrial cancer	2	19211, 21415	734	52	38595	1	1	1
04614	Renin-angiotensin system	1	17380	735	20	38627	1	1	1
00500	Starch and sucrose metabolism	2	110095, 74185	734	54	38593	1	1	1
04744	Phototransduction	1	14685	735	28	38619	1	1	1
00260	Glycine, serine and threonine metabolism	1	14431	735	41	38606	1	1	1
00790	Folate biosynthesis	1	19286	735	13	38634	1	1	1
00270	Cysteine and methionine metabolism	1	56369	735	41	38606	1	1	1
03008	Ribosome biogenesis in eukaryotes	1	237082	735	83	38564	1	1	1
00360	Phenylalanine metabolism	1	107146	735	26	38621	1	1	1
04950	Maturity onset diabetes of the young	1	21410	735	26	38621	1	1	1
00563	Glycosylphosphatidylinositol(GPI)-anchor biosynthesis	1	110417	735	25	38622	1	1	1

## Sheet: S-Table 3
Table S3. Analysis of enrichment of KEGG pathways and involved genes in 24 h metformin-pretreated group
MapID	MapName	Number_of_SigGenes	Genes	Sig.NotIn.KEGG	Genome.In.KEGG	Genome.NotIn.KEGG	PValue	Bonferroni	FDR
04740	Olfactory transduction	79	100041187, 100043200, 100503048, 12722, 18349, 18372, 257734, 257898, 257975, 258028, 258231, 258235, 258270, 258282, 258284, 258331, 258361, 258369, 258401, 258420, 258424, 258431, 258436, 258439, 258441, 258442, 258500, 258508, 258527, 258528, 258530, 258544, 258547, 258558, 258577, 258579, 258626, 258627, 258653, 258655, 258656, 258687, 258692, 258695, 258696, 258720, 258722, 258737, 258748, 2…	258	1092	37555	5.57883e-46	1.18271e-43	1.18271e-43
05322	Systemic lupus erythematosus	41	100041230, 15077, 260423, 319148, 319149, 319150, 319151, 319152, 319153, 319154, 319155, 319156, 319157, 319158, 319159, 319160, 319161, 319166, 319167, 319172, 319176, 319180, 319181, 319183, 319184, 319185, 319186, 319187, 319191, 320332, 326619, 326620, 360198, 385328, 665596, 667250, 68024, 69386, 97114, 97122, 97908	296	147	38500	8.10377e-44	1.718e-41	8.59e-42
05034	Alcoholism	42	100041230, 15077, 208727, 260423, 319148, 319149, 319150, 319151, 319152, 319153, 319154, 319155, 319156, 319157, 319158, 319159, 319160, 319161, 319166, 319167, 319172, 319176, 319180, 319181, 319183, 319184, 319185, 319186, 319187, 319191, 320332, 326619, 326620, 360198, 385328, 665596, 667250, 68024, 69386, 97114, 97122, 97908	295	204	38443	3.08533e-40	6.5409e-38	2.1803e-38
05203	Viral carcinogenesis	30	100041230, 12447, 12571, 12575, 15007, 17120, 17246, 208727, 319155, 319156, 319157, 319158, 319159, 319160, 319161, 319180, 319181, 319183, 319184, 319185, 319186, 319187, 320332, 326619, 326620, 56463, 665596, 68024, 69386, 97122	307	232	38415	1.79962e-23	3.8152e-21	9.53799e-22
05202	Transcriptional misregulation in cancer	26	109115, 12394, 12475, 12575, 14048, 15077, 16000, 16001, 17246, 18514, 18647, 21813, 260423, 319148, 319149, 319150, 319151, 319152, 319153, 319154, 360198, 53623, 667250, 70122, 97114, 97908	311	177	38470	1.4783e-21	3.134e-19	6.268e-20
05206	MicroRNAs in cancer	24	12043, 12447, 12571, 12575, 12703, 17246, 17389, 18591, 18596, 18750, 18754, 21825, 21960, 22762, 387144, 387216, 387222, 387227, 387229, 387245, 723830, 723895, 723930, 723957	313	276	38371	2.55304e-15	5.41244e-13	9.02073e-14
04151	PI3K-Akt signaling pathway	21	109700, 11600, 12043, 12447, 12571, 12575, 12814, 13640, 14178, 14600, 16000, 16001, 17246, 18591, 18596, 18750, 21825, 21826, 21960, 53867, 71785	316	352	38295	1.18414e-10	2.51038e-08	3.58626e-09
04360	Axon guidance	14	13640, 13841, 18208, 18845, 19876, 20315, 20346, 20348, 20349, 20563, 22253, 226251, 241568, 57764	323	129	38518	3.69007e-10	7.82295e-08	9.77869e-09
04015	Rap1 signaling pathway	15	11600, 13640, 14178, 14924, 16000, 16001, 18591, 18596, 18750, 18798, 21825, 26399, 71785, 93737, 93742	322	214	38433	1.42421e-08	3.01933e-06	3.35481e-07
04510	Focal adhesion	14	109700, 12043, 12814, 16000, 16001, 18591, 18596, 18750, 21825, 21826, 21960, 330662, 53867, 71785	323	208	38439	7.75897e-08	1.6449e-05	1.6449e-06
04060	Cytokine-cytokine receptor interaction	15	13607, 14600, 16154, 16156, 16847, 18591, 18596, 20304, 20311, 20315, 21813, 21950, 240873, 57349, 71785	322	266	38381	1.82761e-07	3.87453e-05	3.5223e-06
04750	Inflammatory mediator regulation of TRP channels	11	100066, 13097, 16000, 16438, 16439, 18750, 18754, 18798, 26399, 277753, 72082	326	127	38520	3.45092e-07	7.31594e-05	6.09662e-06
05218	Melanoma	9	12571, 12575, 14178, 16000, 16001, 17246, 18591, 18596, 71785	328	71	38576	4.29622e-07	9.10799e-05	7.00615e-06
04726	Serotonergic synapse	11	100066, 12288, 13097, 13101, 15564, 16438, 16439, 18750, 18798, 19252, 72082	326	134	38513	5.47708e-07	0.000116114	8.29387e-06
04972	Pancreatic secretion	10	12182, 12722, 16438, 16439, 18750, 18798, 54403, 545562, 67373, 73626	327	103	38544	5.94983e-07	0.000126136	8.4091e-06
04970	Salivary secretion	9	11550, 12182, 12945, 16438, 16439, 17105, 18750, 18798, 212989	328	78	38569	8.29287e-07	0.000175809	1.09881e-05
01100	Metabolic pathways	31	100066, 109264, 110821, 11534, 12182, 12408, 13082, 13097, 17962, 18798, 18805, 20148, 20441, 20917, 217837, 218138, 229949, 233733, 26877, 271786, 277753, 29807, 380921, 64580, 64898, 67916, 71911, 72082, 74080, 74185, 78923	306	1274	37373	1.30527e-06	0.000276716	1.62774e-05
05215	Prostate cancer	9	12043, 12447, 12575, 16000, 16001, 17246, 18591, 18596, 71785	328	89	38558	2.08075e-06	0.00044112	2.45067e-05
05214	Glioma	8	12571, 12575, 16000, 16001, 17246, 18591, 18596, 18750	329	65	38582	3.02544e-06	0.000641393	3.37575e-05
04115	p53 signaling pathway	8	12447, 12452, 12571, 12575, 13197, 16000, 17246, 21825	329	67	38580	3.6419e-06	0.000772082	3.74387e-05
05200	Pathways in cancer	16	12043, 12159, 12394, 12447, 12571, 12575, 14178, 16000, 16001, 17246, 18591, 18596, 18750, 18798, 20315, 21813	321	398	38249	3.70855e-06	0.000786213	3.74387e-05
04530	Tight junction	10	12361, 12737, 14924, 17884, 18750, 18754, 20336, 56217, 93737, 93742	327	140	38507	6.39122e-06	0.00135494	6.15881e-05
05205	Proteoglycans in cancer	11	109676, 11735, 12575, 16000, 16001, 16438, 16439, 17246, 18750, 21825, 387144	326	206	38441	2.04015e-05	0.00432512	0.000188049
04010	MAPK signaling pathway	12	12288, 12293, 12297, 12475, 13197, 14178, 18591, 18596, 18750, 19252, 21813, 26399	325	254	38393	2.1848e-05	0.00463177	0.00019299
04730	Long-term depression	7	16000, 16001, 16438, 16439, 18750, 18798, 53623	330	61	38586	2.51417e-05	0.00533004	0.000213202
04270	Vascular smooth muscle contraction	9	11550, 12288, 16438, 16439, 18750, 18754, 18798, 277753, 54598	328	129	38518	2.67166e-05	0.00566393	0.000217843
05231	Choline metabolism in cancer	8	18591, 18596, 18750, 18805, 20520, 380921, 67916, 71785	329	101	38546	4.39515e-05	0.00931772	0.000345101
04014	Ras signaling pathway	11	11600, 13640, 14178, 16000, 16001, 18591, 18596, 18750, 18805, 19415, 71785	326	230	38417	4.98699e-05	0.0105724	0.000377587
04080	Neuroactive ligand-receptor interaction	12	11550, 12267, 14427, 14600, 14765, 15564, 16847, 53623, 54598, 67373, 73626, 93742	325	283	38364	5.61075e-05	0.0118948	0.000410165
04921	Oxytocin signaling pathway	9	12288, 12293, 12297, 12575, 16438, 16439, 18750, 18798, 227541	328	159	38488	0.000108281	0.0229555	0.000765183
04540	Gap junction	7	16438, 16439, 18591, 18596, 18750, 18798, 71785	330	87	38560	0.000159212	0.0337528	0.0010888
04912	GnRH signaling pathway	7	12288, 16438, 16439, 18750, 18798, 18805, 26399	330	89	38558	0.000178939	0.037935	0.00118547
04974	Protein digestion and absorption	7	12814, 12816, 12839, 17380, 53867, 67373, 73626	330	90	38557	0.0001895	0.0401741	0.0012174
04144	Endocytosis	11	13196, 15007, 16001, 17246, 18805, 211914, 21813, 347722, 83814, 93737, 93742	326	278	38369	0.000222076	0.04708	0.00138471
04068	FoxO signaling pathway	8	12452, 12575, 13197, 16000, 16001, 17246, 21813, 57436	329	134	38513	0.00023394	0.0495953	0.00141701
04020	Calcium signaling pathway	9	102093, 11550, 12288, 15564, 16438, 16439, 18596, 18750, 18798	328	181	38466	0.000252639	0.0535595	0.00148776
04066	HIF-1 signaling pathway	7	11600, 12043, 12575, 13614, 16000, 16001, 18750	330	109	38538	0.000501803	0.106382	0.0028752
04724	Glutamatergic synapse	7	12288, 16438, 16439, 18750, 18798, 18805, 53623	330	116	38531	0.000685604	0.145348	0.00382495
04070	Phosphatidylinositol signaling system	6	16438, 16439, 18750, 18798, 217837, 380921	331	82	38565	0.000957427	0.202974	0.00520447
04110	Cell cycle	7	12447, 12571, 12575, 13197, 17120, 17246, 19090	330	125	38522	0.000993906	0.210708	0.0052677
05410	Hypertrophic cardiomyopathy (HCM)	6	109700, 12288, 12293, 12297, 16000, 24052	331	84	38563	0.0010606	0.224847	0.00548408
04512	ECM-receptor interaction	6	109700, 12814, 21825, 21826, 21960, 53867	331	88	38559	0.00129139	0.273774	0.00636685
04666	Fc gamma R-mediated phagocytosis	6	13196, 18750, 18754, 18805, 211914, 67916	331	88	38559	0.00129139	0.273774	0.00636685
05414	Dilated cardiomyopathy	6	109700, 12288, 12293, 12297, 16000, 24052	331	89	38558	0.00135445	0.287144	0.006526
04723	Retrograde endocannabinoid signaling	6	12288, 16438, 16439, 18750, 18798, 53623	331	104	38543	0.00259672	0.550505	0.0122334
04261	Adrenergic signaling in cardiomyocytes	7	11550, 12043, 12288, 12293, 12297, 18750, 18798	330	153	38494	0.00265656	0.563191	0.0122433
04720	Long-term potentiation	5	12288, 16438, 16439, 18750, 18798	332	67	38580	0.00334582	0.709315	0.0146914
05169	Epstein-Barr virus infection	8	12043, 12575, 15007, 16154, 17246, 208727, 26399, 56463	329	216	38431	0.0033747	0.715437	0.0146914
04668	TNF signaling pathway	6	13614, 20304, 26399, 330122, 432555, 56532	331	111	38536	0.00339566	0.71988	0.0146914
04810	Regulation of actin cytoskeleton	8	109700, 12475, 14178, 18591, 18596, 330662, 54004, 71785	329	218	38429	0.00354382	0.75129	0.0150258
04725	Cholinergic synapse	6	12043, 12288, 16438, 16439, 18750, 18798	331	114	38533	0.00378698	0.802839	0.015742
04924	Renin secretion	5	12288, 12722, 16438, 16439, 18798	332	72	38575	0.00427228	0.905722	0.0174177
05220	Chronic myeloid leukemia	5	12394, 12571, 12575, 17246, 21813	332	73	38574	0.00447629	0.948973	0.0177034
05146	Amoebiasis	6	12475, 12814, 18750, 18798, 20706, 53867	331	119	38528	0.00450935	0.955982	0.0177034
04022	cGMP-PKG signaling pathway	7	11550, 12288, 16438, 16439, 18158, 18754, 18798	330	172	38475	0.00461621	0.978637	0.0177427
05412	Arrhythmogenic right ventricular cardiomyopathy (ARVC)	5	109700, 12288, 12293, 12297, 24052	332	74	38573	0.00468676	0.993593	0.0177427
04140	Regulation of autophagy	4	22241, 57436, 66795, 74244	333	40	38607	0.00606932	1	0.0225736
04350	TGF-beta signaling pathway	5	12159, 13590, 14313, 21813, 21825	332	82	38565	0.00661383	1	0.0241747
05323	Rheumatoid arthritis	5	11600, 16156, 20304, 20311, 20315	332	83	38564	0.00688643	1	0.0247445
03450	Non-homologous end-joining	3	108138, 19090, 75570	334	13	38634	0.00722151	1	0.025516
04728	Dopaminergic synapse	6	12288, 16438, 16439, 18750, 18798, 53623	331	136	38511	0.00769737	1	0.0267515
00590	Arachidonic acid metabolism	5	100066, 12408, 13097, 277753, 72082	332	89	38558	0.00867863	1	0.0292043
00830	Retinol metabolism	5	13082, 13097, 20148, 277753, 72082	332	89	38558	0.00867863	1	0.0292043
04062	Chemokine signaling pathway	7	18798, 20304, 20311, 20315, 330122, 57349, 93742	330	200	38447	0.00920415	1	0.0304888
05204	Chemical carcinogenesis	5	12408, 13097, 14867, 17962, 72082	332	92	38555	0.00967884	1	0.0315679
04713	Circadian entrainment	5	12288, 16438, 18750, 18798, 53623	332	99	38548	0.0122958	1	0.0394957
04630	Jak-STAT signaling pathway	6	12703, 14600, 16154, 16156, 16847, 24063	331	155	38492	0.0128154	1	0.0405501
04620	Toll-like receptor signaling pathway	5	12475, 170744, 17087, 20304, 26399	332	101	38546	0.0131187	1	0.0408995
04150	mTOR signaling pathway	4	16000, 18750, 22241, 245670	333	61	38586	0.0179548	1	0.0551654
05145	Toxoplasmosis	5	12043, 12703, 16154, 17087, 26399	332	113	38534	0.0187908	1	0.0569093
04114	Oocyte meiosis	5	12447, 16000, 16001, 16438, 16439	332	115	38532	0.0198623	1	0.0593071
04919	Thyroid hormone signaling pathway	5	12159, 17246, 17977, 18750, 18798	332	118	38529	0.0215389	1	0.0634201
04071	Sphingolipid signaling pathway	5	12043, 18750, 18754, 18798, 18805	332	124	38523	0.0251454	1	0.0730249
04918	Thyroid hormone synthesis	4	16438, 16439, 18750, 18798	333	72	38575	0.0271677	1	0.0778318
04971	Gastric acid secretion	4	16438, 16439, 18750, 18798	333	74	38573	0.0290667	1	0.0810807
05133	Pertussis	4	12269, 12475, 17087, 20311	333	74	38573	0.0290667	1	0.0810807
04520	Adherens junction	4	14158, 16001, 21813, 93742	333	75	38572	0.0300419	1	0.0827127
04611	Platelet activation	5	12814, 16438, 16439, 18798, 53867	332	132	38515	0.0304882	1	0.0828653
04610	Complement and coagulation cascades	4	12267, 12269, 14069, 17174	333	77	38570	0.0320435	1	0.0859902
05166	HTLV-I infection	7	11910, 12575, 15007, 18591, 18596, 21813, 60599	330	283	38364	0.0400878	1	0.106233
04640	Hematopoietic cell lineage	4	109700, 12475, 16156, 17380	333	86	38561	0.0418877	1	0.109055
05161	Hepatitis B	5	12043, 12447, 12571, 12575, 18750	332	147	38500	0.0421815	1	0.109055
00140	Steroid hormone biosynthesis	4	13097, 13101, 13123, 72082	333	87	38560	0.0430649	1	0.109997
05219	Bladder cancer	3	12575, 17246, 21825	334	38	38609	0.0466062	1	0.116463
04727	GABAergic synapse	4	12288, 18750, 268566, 57436	333	90	38557	0.0466949	1	0.116463
04390	Hippo signaling pathway	5	12159, 21813, 56217, 93737, 93742	332	154	38493	0.0483916	1	0.119291
04960	Aldosterone-regulated sodium reabsorption	3	16000, 18750, 83814	334	40	38607	0.0508761	1	0.123974
00564	Glycerophospholipid metabolism	4	18805, 380921, 64898, 67916	333	94	38553	0.0517616	1	0.124699
04514	Cell adhesion molecules (CAMs)	5	12737, 15007, 17967, 241568, 52118	332	163	38484	0.0570771	1	0.135959
04064	NF-kappa B signaling pathway	4	12043, 12475, 17087, 20315	333	101	38546	0.0612365	1	0.144246
04922	Glucagon signaling pathway	4	102093, 16438, 16439, 18798	333	103	38544	0.064082	1	0.14929
05164	Influenza A	5	18750, 20304, 26399, 67373, 73626	332	171	38476	0.0654517	1	0.150823
04330	Notch signaling pathway	3	15205, 270118, 433586	334	49	38598	0.0716703	1	0.162675
05010	Alzheimer's disease	5	12288, 16438, 16439, 17380, 18798	332	177	38470	0.0721296	1	0.162675
00591	Linoleic acid metabolism	3	100066, 13097, 72082	334	50	38597	0.0741263	1	0.163696
04930	Type II diabetes mellitus	3	12288, 12703, 18754	334	50	38597	0.0741263	1	0.163696
05150	Staphylococcus aureus infection	3	12267, 17174, 225256	334	51	38596	0.076609	1	0.167434
05014	Amyotrophic lateral sclerosis (ALS)	3	12043, 18040, 26399	334	52	38595	0.0791178	1	0.171153
04961	Endocrine and other factor-regulated calcium reabsorption	3	16617, 18750, 18798	334	55	38592	0.086794	1	0.185862
04650	Natural killer cell mediated cytotoxicity	4	16634, 16640, 18750, 20400	333	119	38528	0.0889356	1	0.188543
04913	Ovarian steroidogenesis	3	100066, 16000, 16001	334	59	38588	0.0973563	1	0.200384
05332	Graft-versus-host disease	3	15007, 16634, 16640	334	59	38588	0.0973563	1	0.200384
00561	Glycerolipid metabolism	3	380921, 64898, 67916	334	59	38588	0.0973563	1	0.200384
04380	Osteoclast differentiation	4	100038947, 12703, 21813, 26399	333	126	38521	0.100899	1	0.205678
04152	AMPK signaling pathway	4	16000, 16001, 16847, 22241	333	129	38518	0.106213	1	0.214449
04623	Cytosolic DNA-sensing pathway	3	20304, 56532, 72512	334	64	38583	0.111033	1	0.222066
05212	Pancreatic cancer	3	12571, 18805, 21813	334	66	38581	0.116637	1	0.231094
05031	Amphetamine addiction	3	12288, 18750, 53623	334	69	38578	0.125173	1	0.245709
04550	Signaling pathways regulating pluripotency of stem cells	4	12159, 16000, 16001, 26380	333	140	38507	0.126589	1	0.24621
04664	Fc epsilon RI signaling pathway	3	18750, 18754, 26399	334	70	38577	0.128051	1	0.246788
04310	Wnt signaling pathway	4	18750, 18798, 20319, 54612	333	143	38504	0.132373	1	0.252821
00120	Primary bile acid biosynthesis	2	13123, 56050	335	16	38631	0.136871	1	0.259077
04260	Cardiac muscle contraction	3	12288, 12293, 12297	334	80	38567	0.157604	1	0.295681
05222	Small cell lung cancer	3	12043, 12447, 12571	334	85	38562	0.172821	1	0.321386
04012	ErbB signaling pathway	3	12575, 18750, 211323	334	87	38560	0.178973	1	0.327089
04911	Insulin secretion	3	12288, 18750, 18798	334	87	38560	0.178973	1	0.327089
04914	Progesterone-mediated oocyte maturation	3	16000, 16001, 17120	334	89	38558	0.185159	1	0.335501
00534	Glycosaminoglycan biosynthesis - heparan sulfate / heparin	2	50786, 64580	335	24	38623	0.194651	1	0.349712
04145	Phagosome	4	12475, 15007, 21825, 21826	333	174	38473	0.196801	1	0.350603
00601	Glycosphingolipid biosynthesis - lacto and neolacto series	2	20441, 26877	335	26	38621	0.208483	1	0.36832
00640	Propanoate metabolism	2	110821, 20917	335	27	38620	0.21531	1	0.376182
04915	Estrogen signaling pathway	3	16438, 16439, 18798	334	99	38548	0.216482	1	0.376182
04916	Melanogenesis	3	13614, 18750, 18798	334	100	38547	0.219642	1	0.378571
00512	Mucin type O-Glycan biosynthesis	2	233733, 271786	335	28	38619	0.222078	1	0.379682
05142	Chagas disease (American trypanosomiasis)	3	18798, 20304, 21813	334	104	38543	0.232321	1	0.394016
00514	Other types of O-glycan biosynthesis	2	20441, 232313	335	31	38616	0.242035	1	0.407234
00760	Nicotinate and nicotinamide metabolism	2	12182, 74080	335	33	38614	0.255056	1	0.425763
05143	African trypanosomiasis	2	18750, 18798	335	35	38612	0.267853	1	0.440193
05020	Prion diseases	2	17967, 20304	335	35	38612	0.267853	1	0.440193
01200	Carbon metabolism	3	109264, 110821, 20917	334	117	38530	0.273735	1	0.446398
04670	Leukocyte transendothelial migration	3	12737, 18750, 20315	334	121	38526	0.286481	1	0.463618
04142	Lysosome	3	12514, 12752, 83429	334	124	38523	0.296026	1	0.475436
00565	Ether lipid metabolism	2	18805, 67916	335	44	38603	0.322783	1	0.514511
05160	Hepatitis C	3	12575, 12737, 15957	334	136	38511	0.333965	1	0.528363
05162	Measles	3	12447, 12571, 20400	334	137	38510	0.337103	1	0.529377
04340	Hedgehog signaling pathway	2	12159, 14451	335	49	38598	0.351503	1	0.547932
04120	Ubiquitin mediated proteolysis	3	12703, 17246, 83814	334	143	38504	0.355831	1	0.548588
05144	Malaria	2	21825, 21826	335	50	38597	0.3571	1	0.548588
05223	Non-small cell lung cancer	2	12571, 18750	335	56	38591	0.389683	1	0.594337
05134	Legionellosis	2	12475, 330122	335	58	38589	0.400174	1	0.605978
00562	Inositol phosphate metabolism	2	18798, 217837	335	63	38584	0.425621	1	0.638342
00980	Metabolism of xenobiotics by cytochrome P450	2	12408, 14867	335	64	38583	0.43058	1	0.638342
05210	Colorectal cancer	2	12043, 21813	335	64	38583	0.43058	1	0.638342
05168	Herpes simplex infection	4	15007, 15957, 20304, 99730	333	209	38438	0.43514	1	0.640622
05230	Central carbon metabolism in cancer	2	18213, 18596	335	66	38581	0.44037	1	0.643851
05132	Salmonella infection	2	12475, 330122	335	79	38568	0.500039	1	0.726084
05416	Viral myocarditis	2	15007, 24052	335	81	38566	0.508638	1	0.733546
03320	PPAR signaling pathway	2	11770, 277753	335	82	38565	0.512882	1	0.734669
05152	Tuberculosis	3	12043, 12475, 16154	334	176	38471	0.668166	1	0.950679
04024	cAMP signaling pathway	3	12288, 18805, 53623	334	199	38448	0.693051	1	0.979513
01130	Biosynthesis of antibiotics	3	110821, 20917, 229949	334	218	38429	0.715103	1	1
00280	Valine, leucine and isoleucine degradation	1	110821	336	55	38592	1	1	1
03050	Proteasome	1	73677	336	45	38602	1	1	1
04141	Protein processing in endoplasmic reticulum	2	12043, 81500	335	168	38479	1	1	1
00232	Caffeine metabolism	1	17962	336	6	38641	1	1	1
05100	Bacterial invasion of epithelial cells	1	330662	336	79	38568	1	1	1
00020	Citrate cycle (TCA cycle)	1	20917	336	32	38615	1	1	1
04621	NOD-like receptor signaling pathway	1	20304	336	59	38588	1	1	1
04622	RIG-I-like receptor signaling pathway	1	72512	336	68	38579	1	1	1
05320	Autoimmune thyroid disease	1	15007	336	72	38575	1	1	1
04917	Prolactin signaling pathway	1	12703	336	74	38573	1	1	1
00533	Glycosaminoglycan biosynthesis - keratan sulfate	1	20441	336	15	38632	1	1	1
04130	SNARE interactions in vesicular transport	1	53611	336	33	38614	1	1	1
03030	DNA replication	1	327762	336	36	38611	1	1	1
04975	Fat digestion and absorption	1	67916	336	40	38607	1	1	1
04976	Bile secretion	1	54403	336	72	38575	1	1	1
00982	Drug metabolism - cytochrome P450	1	14867	336	66	38581	1	1	1
05016	Huntington's disease	2	16438, 18798	335	199	38448	1	1	1
04910	Insulin signaling pathway	2	102093, 12703	335	142	38505	1	1	1
05330	Allograft rejection	1	15007	336	57	38590	1	1	1
00970	Aminoacyl-tRNA biosynthesis	1	69955	336	66	38581	1	1	1
00520	Amino sugar and nucleotide sugar metabolism	1	218138	336	49	38598	1	1	1
00600	Sphingolipid metabolism	1	67916	336	48	38599	1	1	1
04722	Neurotrophin signaling pathway	2	12043, 18213	335	122	38525	1	1	1
04964	Proximal tubule bicarbonate reclamation	1	54403	336	22	38625	1	1	1
00730	Thiamine metabolism	1	29807	336	4	38643	1	1	1
03018	RNA degradation	1	12227	336	83	38564	1	1	1
00230	Purine metabolism	2	11534, 229949	335	179	38468	1	1	1
05221	Acute myeloid leukemia	1	12394	336	57	38590	1	1	1
03015	mRNA surveillance pathway	1	76626	336	97	38550	1	1	1
03022	Basal transcription factors	1	99730	336	44	38603	1	1	1
04950	Maturity onset diabetes of the young	1	15205	336	26	38621	1	1	1
05033	Nicotine addiction	1	53623	336	40	38607	1	1	1
05032	Morphine addiction	1	18750	336	94	38553	1	1	1
05217	Basal cell carcinoma	1	12159	336	55	38592	1	1	1
05211	Renal cell carcinoma	1	18591	336	68	38579	1	1	1
04612	Antigen processing and presentation	1	15007	336	84	38563	1	1	1
04614	Renin-angiotensin system	1	17380	336	20	38627	1	1	1
00650	Butanoate metabolism	1	71911	336	27	38620	1	1	1
04940	Type I diabetes mellitus	1	15007	336	64	38583	1	1	1
00500	Starch and sucrose metabolism	1	74185	336	54	38593	1	1	1
00051	Fructose and mannose metabolism	1	218138	336	34	38613	1	1	1
00062	Fatty acid elongation	1	170439	336	26	38621	1	1	1
04742	Taste transduction	1	387347	336	65	38582	1	1	1
01212	Fatty acid metabolism	1	170439	336	52	38595	1	1	1
00860	Porphyrin and chlorophyll metabolism	1	12870	336	41	38606	1	1	1
00532	Glycosaminoglycan biosynthesis - chondroitin sulfate / dermatan sulfate	1	78923	336	20	38627	1	1	1
04210	Apoptosis	1	12043	336	82	38565	1	1	1
00670	One carbon pool by folate	1	107747	336	19	38628	1	1	1
04370	VEGF signaling pathway	1	18750	336	60	38587	1	1	1
01040	Biosynthesis of unsaturated fatty acids	1	170439	336	27	38620	1	1	1
04932	Non-alcoholic fatty liver disease (NAFLD)	1	16847	336	157	38490	1	1	1
03460	Fanconi anemia pathway	1	15205	336	52	38595	1	1	1
00071	Fatty acid degradation	1	277753	336	49	38598	1	1	1
00072	Synthesis and degradation of ketone bodies	1	71911	336	11	38636	1	1	1
00620	Pyruvate metabolism	1	109264	336	39	38608	1	1	1
00983	Drug metabolism - other enzymes	1	17962	336	51	38596	1	1	1
04923	Regulation of lipolysis in adipocytes	1	11770	336	58	38589	1	1	1
04920	Adipocytokine signaling pathway	1	16847	336	72	38575	1	1	1
00480	Glutathione metabolism	1	14867	336	55	38592	1	1	1
04672	Intestinal immune network for IgA production	1	20315	336	42	38605	1	1	1
00630	Glyoxylate and dicarboxylate metabolism	1	110821	336	30	38617	1	1	1

## Sheet: S-Table 4
Table S4. Analysis of enrichment of KEGG pathways and involved genes in 48 h metformin-pretreated group
MapID	MapName	Number_of_SigGenes	Genes	Sig.NotIn.KEGG	Genome.In.KEGG	Genome.NotIn.KEGG	PValue	Bonferroni	FDR
04740	Olfactory transduction	88	100040268, 12322, 18322, 18328, 18347, 18349, 18354, 18357, 18362, 257916, 257919, 257936, 258016, 258135, 258158, 258207, 258245, 258248, 258252, 258265, 258276, 258282, 258305, 258309, 258342, 258357, 258359, 258392, 258429, 258431, 258432, 258436, 258445, 258474, 258483, 258485, 258488, 258506, 258508, 258512, 258518, 258519, 258527, 258532, 258545, 258558, 258577, 258587, 258595, 258602, 2586…	170	1092	37555	3.92055e-66	7.68428e-64	7.68428e-64
05322	Systemic lupus erythematosus	39	100041230, 12268, 12519, 14811, 15000, 26914, 319148, 319149, 319155, 319156, 319157, 319158, 319159, 319160, 319161, 319162, 319164, 319165, 319166, 319167, 319168, 319169, 319170, 319171, 319172, 319180, 319181, 319183, 319185, 319187, 319191, 320332, 326619, 326620, 382522, 665433, 68024, 69386, 97122	219	147	38500	1.66884e-45	3.27092e-43	1.63546e-43
05034	Alcoholism	37	100041230, 14282, 14811, 26914, 319148, 319149, 319155, 319156, 319157, 319158, 319159, 319160, 319161, 319162, 319164, 319165, 319166, 319167, 319168, 319169, 319170, 319171, 319172, 319180, 319181, 319183, 319185, 319187, 319191, 320332, 326619, 326620, 382522, 665433, 68024, 69386, 97122	221	204	38443	6.7801e-38	1.3289e-35	4.42967e-36
05203	Viral carcinogenesis	23	100041230, 15006, 16476, 19668, 319155, 319156, 319157, 319158, 319159, 319160, 319161, 319180, 319181, 319183, 319185, 319187, 320332, 326619, 326620, 382522, 68024, 69386, 97122	235	232	38415	3.18718e-18	6.24686e-16	1.56172e-16
05206	MicroRNAs in cancer	12	100628572, 12450, 18595, 387211, 387227, 387245, 723826, 723848, 723890, 723930, 723953, 723966	246	276	38371	3.81915e-06	0.000748553	0.000149711
05166	HTLV-I infection	12	11910, 12981, 13653, 14281, 14283, 15000, 15006, 16476, 18595, 22420, 22423, 60599	246	283	38364	4.80342e-06	0.00094147	0.000156912
04060	Cytokine-cytokine receptor interaction	11	12981, 12983, 13607, 14825, 15964, 16198, 16847, 18595, 209590, 21940, 240873	247	266	38381	1.7151e-05	0.00336159	0.000480228
04145	Phagosome	9	11465, 12721, 15000, 15006, 21827, 22042, 22144, 22147, 338375	249	174	38473	3.09086e-05	0.00605809	0.000675472
04380	Osteoclast differentiation	8	100038947, 14281, 14282, 14283, 14389, 16476, 16477, 20847	250	126	38521	3.10166e-05	0.00607925	0.000675472
04668	TNF signaling pathway	7	12981, 14281, 14825, 16476, 16477, 20339, 50791	251	111	38536	0.000132911	0.0260506	0.00260506
05323	Rheumatoid arthritis	6	12519, 12981, 14281, 15000, 16476, 338375	252	83	38564	0.000303254	0.0594377	0.00540343
04024	cAMP signaling pathway	8	12322, 14281, 14811, 16476, 18805, 232975, 233079, 58991	250	199	38448	0.000467807	0.0916902	0.00764085
04015	Rap1 signaling pathway	8	11465, 11601, 14811, 18048, 18595, 238130, 244668, 50791	250	214	38433	0.000709022	0.138968	0.0102951
04630	Jak-STAT signaling pathway	7	12981, 12983, 15964, 16198, 16847, 20847, 209590	251	155	38492	0.000735366	0.144132	0.0102951
05031	Amphetamine addiction	5	12322, 14281, 14282, 14811, 16476	253	69	38578	0.00141642	0.277619	0.0185079
04662	B cell receptor signaling pathway	5	12483, 12902, 14281, 16476, 68713	253	73	38574	0.00172523	0.338146	0.0211341
05132	Salmonella infection	5	11465, 12981, 14281, 14825, 16476	253	79	38568	0.00227163	0.445239	0.0261905
05033	Nicotine addiction	4	14395, 14397, 14811, 72961	254	40	38607	0.00289305	0.567038	0.0297187
04640	Hematopoietic cell lineage	5	12479, 12483, 12902, 12981, 22042	253	86	38561	0.0030473	0.597272	0.0297187
00140	Steroid hormone biosynthesis	5	105349, 13113, 27400, 337924, 545123	253	87	38560	0.00317112	0.62154	0.0297187
05168	Herpes simplex infection	7	14281, 15000, 15006, 15964, 16476, 20847, 56009	251	209	38438	0.00318414	0.624092	0.0297187
01100	Metabolic pathways	19	107869, 108682, 109685, 110095, 13113, 18805, 209027, 229665, 23887, 268756, 270084, 272428, 27400, 337924, 338375, 56454, 56720, 67880, 74551	239	1274	37373	0.00416961	0.817244	0.0371474
04620	Toll-like receptor signaling pathway	5	12519, 14281, 15964, 16476, 20750	253	101	38546	0.00527984	1	0.0433905
04514	Cell adhesion molecules (CAMs)	6	12483, 12519, 15000, 15006, 20339, 621628	252	163	38484	0.00531312	1	0.0433905
05164	Influenza A	6	11465, 15000, 15964, 16476, 20847, 77125	252	171	38476	0.00644501	1	0.0505289
04020	Calcium signaling pathway	6	12322, 14675, 14811, 18595, 20541, 21338	252	181	38466	0.00808511	1	0.0609493
05146	Amoebiasis	5	12479, 12981, 14675, 18788, 20706	253	119	38528	0.00914868	1	0.0664126
04080	Neuroactive ligand-receptor interaction	7	14395, 14397, 14811, 16847, 17171, 209517, 21338	251	283	38364	0.0128309	1	0.0898163
05320	Autoimmune thyroid disease	4	12519, 15000, 15006, 15964	254	72	38575	0.0135661	1	0.0908997
04510	Focal adhesion	6	11465, 16476, 17907, 18595, 20750, 21827	252	208	38439	0.0139132	1	0.0908997
04610	Complement and coagulation cascades	4	12268, 12902, 18816, 19123	254	77	38570	0.0161156	1	0.101892
04310	Wnt signaling pathway	5	12322, 14283, 16476, 22420, 22423	253	143	38504	0.0166602	1	0.102043
01230	Biosynthesis of amino acids	4	107869, 108682, 209027, 56454	254	79	38568	0.0172055	1	0.10219
05416	Viral myocarditis	4	11465, 12519, 15000, 15006	254	81	38566	0.0183356	1	0.105699
04612	Antigen processing and presentation	4	15000, 15006, 19188, 245616	254	84	38563	0.0201064	1	0.110864
04014	Ras signaling pathway	6	11601, 14389, 14811, 18048, 18595, 18805	252	230	38417	0.0203627	1	0.110864
04012	ErbB signaling pathway	4	11839, 12322, 13874, 16476	254	87	38560	0.0219681	1	0.116372
05231	Choline metabolism in cancer	4	14281, 16476, 18595, 18805	254	101	38546	0.0318575	1	0.162827
04151	PI3K-Akt signaling pathway	7	11601, 15964, 18048, 18595, 20750, 21827, 74551	251	352	38295	0.0323993	1	0.162827
00565	Ether lipid metabolism	3	18805, 270084, 320981	255	44	38603	0.0371891	1	0.182227
04978	Mineral absorption	3	20541, 232975, 53945	255	46	38601	0.0401857	1	0.192107
05030	Cocaine addiction	3	14282, 14811, 16476	255	50	38597	0.0464402	1	0.216721
04961	Endocrine and other factor-regulated calcium reabsorption	3	16618, 20541, 232975	255	55	38592	0.0547196	1	0.249419
05330	Allograft rejection	3	12519, 15000, 15006	255	57	38590	0.0581662	1	0.257244
04621	NOD-like receptor signaling pathway	3	14825, 17940, 239319	255	59	38588	0.0616861	1	0.257244
05321	Inflammatory bowel disease (IBD)	3	15000, 16476, 209590	255	59	38588	0.0616861	1	0.257244
05332	Graft-versus-host disease	3	12519, 15000, 15006	255	59	38588	0.0616861	1	0.257244
04530	Tight junction	4	11465, 17907, 50791, 621628	254	140	38507	0.0694622	1	0.283159
04940	Type I diabetes mellitus	3	12519, 15000, 15006	255	64	38583	0.0707897	1	0.283159
05140	Leishmaniasis	3	14281, 15000, 16476	255	65	38582	0.0726601	1	0.284828
05161	Hepatitis B	4	14281, 15964, 16476, 20847	254	147	38500	0.0776673	1	0.298486
04390	Hippo signaling pathway	4	11465, 11839, 22420, 22423	254	154	38493	0.0862753	1	0.325192
05133	Pertussis	3	12268, 14281, 16476	255	74	38573	0.090174	1	0.330209
04010	MAPK signaling pathway	5	14281, 16476, 18595, 26412, 67603	253	254	38393	0.0925456	1	0.330209
04921	Oxytocin signaling pathway	4	11465, 12322, 14281, 16476	254	159	38488	0.0926606	1	0.330209
05152	Tuberculosis	4	12322, 12721, 15000, 15964	254	176	38471	0.115744	1	0.396525
05202	Transcriptional misregulation in cancer	4	12981, 319148, 319149, 67603	254	177	38470	0.117164	1	0.396525
04540	Gap junction	3	18595, 22144, 22147	255	87	38560	0.117339	1	0.396525
04912	GnRH signaling pathway	3	12322, 16476, 18805	255	89	38558	0.121684	1	0.397501
00830	Retinol metabolism	3	13113, 27400, 337924	255	89	38558	0.121684	1	0.397501
04974	Protein digestion and absorption	3	20540, 20541, 232975	255	90	38557	0.123871	1	0.398012
05204	Chemical carcinogenesis	3	13113, 14864, 337924	255	92	38555	0.128274	1	0.404337
04614	Renin-angiotensin system	2	17171, 19701	256	20	38627	0.129965	1	0.404337
04964	Proximal tubule bicarbonate reclamation	2	232975, 74551	256	22	38625	0.141429	1	0.433125
04713	Circadian entrainment	3	12322, 14281, 14811	255	99	38548	0.143958	1	0.434088
04916	Melanogenesis	3	12322, 22420, 22423	255	100	38547	0.146231	1	0.434261
05310	Asthma	2	15000, 16198	256	24	38623	0.152741	1	0.435102
04922	Glucagon signaling pathway	3	110095, 12322, 74551	255	103	38544	0.153092	1	0.435102
05142	Chagas disease (American trypanosomiasis)	3	14281, 14675, 16476	255	104	38543	0.155394	1	0.435102
04723	Retrograde endocannabinoid signaling	3	14395, 14397, 72961	255	104	38543	0.155394	1	0.435102
04660	T cell receptor signaling pathway	3	12981, 14281, 16476	255	105	38542	0.157701	1	0.435345
05205	Proteoglycans in cancer	4	11465, 12322, 22420, 22423	254	206	38441	0.160947	1	0.438135
04066	HIF-1 signaling pathway	3	11601, 12322, 22042	255	109	38538	0.166995	1	0.448371
05169	Epstein-Barr virus infection	4	12902, 15006, 16476, 19668	254	216	38431	0.177057	1	0.468961
01130	Biosynthesis of antibiotics	4	107869, 209027, 229665, 74551	254	218	38429	0.180331	1	0.471265
04724	Glutamatergic synapse	3	14811, 18805, 72961	255	116	38531	0.183474	1	0.47317
04670	Leukocyte transendothelial migration	3	11465, 17907, 621628	255	121	38526	0.195384	1	0.497342
04728	Dopaminergic synapse	3	12322, 14281, 14811	255	136	38511	0.231604	1	0.574612
05160	Hepatitis C	3	15964, 20847, 621628	255	136	38511	0.231604	1	0.574612
04550	Signaling pathways regulating pluripotency of stem cells	3	22420, 22423, 22773	255	140	38507	0.241343	1	0.591291
04672	Intestinal immune network for IgA production	2	12519, 15000	256	42	38605	0.248102	1	0.600346
04261	Adrenergic signaling in cardiomyocytes	3	12322, 20541, 232975	255	153	38494	0.273084	1	0.646524
04330	Notch signaling pathway	2	19668, 270118	256	49	38598	0.28223	1	0.646524
04340	Hedgehog signaling pathway	2	22420, 22423	256	49	38598	0.28223	1	0.646524
05144	Malaria	2	20339, 21827	256	50	38597	0.286977	1	0.646524
00330	Arginine and proline metabolism	2	209027, 56454	256	50	38597	0.286977	1	0.646524
00591	Linoleic acid metabolism	2	13113, 337924	256	50	38597	0.286977	1	0.646524
05150	Staphylococcus aureus infection	2	12268, 15000	256	51	38596	0.291694	1	0.649682
05217	Basal cell carcinoma	2	22420, 22423	256	55	38592	0.310251	1	0.675657
00480	Glutathione metabolism	2	14864, 23887	256	55	38592	0.310251	1	0.675657
03013	RNA transport	3	108112, 20220, 56009	255	170	38477	0.314482	1	0.677346
04022	cGMP-PKG signaling pathway	3	18158, 20541, 232975	255	172	38475	0.319325	1	0.680301
05134	Legionellosis	2	14825, 17940	256	58	38589	0.32385	1	0.682522
04721	Synaptic vesicle cycle	2	338375, 72961	256	62	38585	0.341567	1	0.70194
05200	Pathways in cancer	5	14281, 16476, 18595, 22420, 22423	253	398	38249	0.344172	1	0.70194
04623	Cytosolic DNA-sensing pathway	2	15964, 77125	256	64	38583	0.350252	1	0.70194
05210	Colorectal cancer	2	14281, 16476	256	64	38583	0.350252	1	0.70194
05214	Glioma	2	12322, 18595	256	65	38582	0.354551	1	0.70194
04742	Taste transduction	2	353167, 387356	256	65	38582	0.354551	1	0.70194
04720	Long-term potentiation	2	12322, 14811	256	67	38580	0.363065	1	0.711608
04664	Fc epsilon RI signaling pathway	2	12981, 14389	256	70	38577	0.375627	1	0.72894
04918	Thyroid hormone synthesis	2	11890, 232975	256	72	38575	0.383864	1	0.73046
04920	Adipocytokine signaling pathway	2	16847, 74551	256	72	38575	0.383864	1	0.73046
05412	Arrhythmogenic right ventricular cardiomyopathy (ARVC)	2	11465, 20541	256	74	38573	0.391993	1	0.73172
04971	Gastric acid secretion	2	12322, 232975	256	74	38573	0.391993	1	0.73172
04260	Cardiac muscle contraction	2	20541, 232975	256	80	38567	0.415744	1	0.768734
04210	Apoptosis	2	12983, 13368	256	82	38565	0.423454	1	0.775673
05410	Hypertrophic cardiomyopathy (HCM)	2	11465, 20541	256	84	38563	0.431062	1	0.779345
04144	Endocytosis	4	15006, 18595, 18805, 22042	254	278	38369	0.438463	1	0.779345
04911	Insulin secretion	2	12322, 232975	256	87	38560	0.442288	1	0.779345
04512	ECM-receptor interaction	2	20750, 21827	256	88	38559	0.44598	1	0.779345
04666	Fc gamma R-mediated phagocytosis	2	14389, 18805	256	88	38559	0.44598	1	0.779345
05414	Dilated cardiomyopathy	2	11465, 20541	256	89	38558	0.449649	1	0.779345
04727	GABAergic synapse	2	14395, 14397	256	90	38557	0.453293	1	0.779345
05032	Morphine addiction	2	14395, 14397	256	94	38553	0.46763	1	0.790134
00564	Glycerophospholipid metabolism	2	18805, 270084	256	94	38553	0.46763	1	0.790134
03015	mRNA surveillance pathway	2	20220, 56009	256	97	38550	0.478137	1	0.800982
04915	Estrogen signaling pathway	2	14281, 16476	256	99	38548	0.485026	1	0.805637
04972	Pancreatic secretion	2	232975, 545562	256	103	38544	0.498535	1	0.821116
04725	Cholinergic synapse	2	12322, 14281	256	114	38533	0.53389	1	0.87202
04919	Thyroid hormone signaling pathway	2	11465, 232975	256	118	38529	0.546121	1	0.882207
04650	Natural killer cell mediated cytotoxicity	2	12981, 15964	256	119	38528	0.549129	1	0.882207
04722	Neurotrophin signaling pathway	2	12322, 16476	256	122	38525	0.558033	1	0.889223
04071	Sphingolipid signaling pathway	2	14389, 18805	256	124	38523	0.563871	1	0.89128
04750	Inflammatory mediator regulation of TRP channels	2	12322, 18048	256	127	38520	0.572485	1	0.892237
04152	AMPK signaling pathway	2	16847, 74551	256	129	38518	0.578133	1	0.892237
04360	Axon guidance	2	231148, 259302	256	129	38518	0.578133	1	0.892237
05162	Measles	2	15964, 20847	256	137	38510	0.599993	1	0.918739
04910	Insulin signaling pathway	2	110095, 74551	256	142	38505	0.613078	1	0.931499
04810	Regulation of actin cytoskeleton	3	11465, 17907, 18595	255	218	38429	0.659082	1	0.993693
04976	Bile secretion	1	232975	257	72	38575	1	1	1
00980	Metabolism of xenobiotics by cytochrome P450	1	14864	257	64	38583	1	1	1
03050	Proteasome	1	19188	257	45	38602	1	1	1
04710	Circadian rhythm	1	79362	257	31	38616	1	1	1
04917	Prolactin signaling pathway	1	14281	257	74	38573	1	1	1
04068	FoxO signaling pathway	1	74551	257	134	38513	1	1	1
00010	Glycolysis / Gluconeogenesis	1	74551	257	66	38581	1	1	1
00250	Alanine, aspartate and glutamate metabolism	1	108682	257	38	38609	1	1	1
05014	Amyotrophic lateral sclerosis (ALS)	1	14811	257	52	38595	1	1	1
03320	PPAR signaling pathway	1	74551	257	82	38565	1	1	1
03040	Spliceosome	1	56009	257	136	38511	1	1	1
04140	Regulation of autophagy	1	15964	257	40	38607	1	1	1
00230	Purine metabolism	1	229665	257	179	38468	1	1	1
01200	Carbon metabolism	1	108682	257	117	38530	1	1	1
00020	Citrate cycle (TCA cycle)	1	74551	257	32	38615	1	1	1
00380	Tryptophan metabolism	1	56720	257	47	38600	1	1	1
05145	Toxoplasmosis	1	15000	257	113	38534	1	1	1
05143	African trypanosomiasis	1	20339	257	35	38612	1	1	1
04622	RIG-I-like receptor signaling pathway	1	15964	257	68	38579	1	1	1
04973	Carbohydrate digestion and absorption	1	232975	257	45	38602	1	1	1
00531	Glycosaminoglycan degradation	1	109685	257	21	38626	1	1	1
00430	Taurine and hypotaurine metabolism	1	23887	257	11	38636	1	1	1
00982	Drug metabolism - cytochrome P450	1	14864	257	66	38581	1	1	1
05010	Alzheimer's disease	1	14811	257	177	38470	1	1	1
04520	Adherens junction	1	11465	257	75	38572	1	1	1
05016	Huntington's disease	1	627872	257	199	38448	1	1	1
03410	Base excision repair	1	72774	257	37	38610	1	1	1
00220	Arginine biosynthesis	1	108682	257	20	38627	1	1	1
04726	Serotonergic synapse	1	545123	257	134	38513	1	1	1
04966	Collecting duct acid secretion	1	338375	257	27	38620	1	1	1
00670	One carbon pool by folate	1	216188	257	19	38628	1	1	1
04960	Aldosterone-regulated sodium reabsorption	1	232975	257	40	38607	1	1	1
00040	Pentose and glucuronate interconversions	1	67880	257	36	38611	1	1	1
04115	p53 signaling pathway	1	12450	257	67	38580	1	1	1
04114	Oocyte meiosis	1	12322	257	115	38532	1	1	1
04110	Cell cycle	1	23834	257	125	38522	1	1	1
05100	Bacterial invasion of epithelial cells	1	11465	257	79	38568	1	1	1
03018	RNA degradation	1	12227	257	83	38564	1	1	1
05230	Central carbon metabolism in cancer	1	18595	257	66	38581	1	1	1
05220	Chronic myeloid leukemia	1	14389	257	73	38574	1	1	1
03010	Ribosome	1	68735	257	145	38502	1	1	1
04120	Ubiquitin mediated proteolysis	1	381534	257	143	38504	1	1	1
00590	Arachidonic acid metabolism	1	23887	257	89	38558	1	1	1
00190	Oxidative phosphorylation	1	338375	257	139	38508	1	1	1
00450	Selenocompound metabolism	1	107869	257	17	38630	1	1	1
00053	Ascorbate and aldarate metabolism	1	268756	257	27	38620	1	1	1
05215	Prostate cancer	1	18595	257	89	38558	1	1	1
05212	Pancreatic cancer	1	18805	257	66	38581	1	1	1
05211	Renal cell carcinoma	1	16476	257	68	38579	1	1	1
04611	Platelet activation	1	11465	257	132	38515	1	1	1
05218	Melanoma	1	18595	257	71	38576	1	1	1
04062	Chemokine signaling pathway	2	14825, 20847	256	200	38447	1	1	1
00500	Starch and sucrose metabolism	1	110095	257	54	38593	1	1	1
00460	Cyanoamino acid metabolism	1	23887	257	6	38641	1	1	1
01210	2-Oxocarboxylic acid metabolism	1	108682	257	20	38627	1	1	1
00260	Glycine, serine and threonine metabolism	1	107869	257	41	38606	1	1	1
05020	Prion diseases	1	13653	257	35	38612	1	1	1
00983	Drug metabolism - other enzymes	1	72361	257	51	38596	1	1	1
04932	Non-alcoholic fatty liver disease (NAFLD)	2	16476, 16847	256	157	38490	1	1	1
00620	Pyruvate metabolism	1	74551	257	39	38608	1	1	1
00270	Cysteine and methionine metabolism	1	107869	257	41	38606	1	1	1
04970	Salivary secretion	1	232975	257	78	38569	1	1	1
04122	Sulfur relay system	1	69372	257	10	38637	1	1	1
03060	Protein export	1	76976	257	29	38618	1	1	1
04924	Renin secretion	1	19701	257	72	38575	1	1	1
00650	Butanoate metabolism	1	272428	257	27	38620	1	1	1

## Sheet: S_Table 5
Table S5. Involved genes which are expressed oppositely in 24 h cisplatin group and 24 h metformin pretreated group
cisplatin vs control	Fold change	metformin + cisplatin vs cisplatin	Fold change
Adck1	1.75901	Adck1	-1.62294
AF357399	2.00313	AF357399	-1.76924
Akr1c13	-1.94976	Akr1c13	2.49302
Amy2b	1.98466	Amy2b	-1.96965
Atf3	1.53192	Atf3	1.55567
Ccdc34os	1.61445	Ccdc34os	-2.14785
Chil3	1.64559	Chil3	-1.68119
Cyp26a1	-1.86419	Cyp26a1	1.63853
Cyp2c38	2.4192	Cyp2c38	-1.60067
Cyp4a12a	1.81136	Cyp4a12a	-1.56723
Dlx4	-1.6174	Dlx4	1.55909
Dpt	-1.70283	Dpt	1.62648
Dsg1b	-1.72647	Dsg1b	1.68427
Fbxw20	-1.85235	Fbxw20	1.96989
Gpr97	1.59257	Gpr97	-1.68798
Gpx2-ps1	-1.63734	Gpx2-ps1	1.58198
Igkv6-14	1.76544	Igkv6-14	-1.73228
Igkv9-124	1.56379	Igkv9-124	-1.601
Ipw	1.85327	Ipw	-1.56004
Khdc1c	1.50167	Khdc1c	-1.6102
Klra9	1.76799	Klra9	-1.65982
Krtap2-4	1.622	Krtap2-4	-1.70437
Lpin2	-2.09016	Lpin2	1.65475
Mageb16	1.5435	Mageb16	-1.61128
Mageb16-ps1	1.65613	Mageb16-ps1	-1.94653
Mptx2	1.66831	Mptx2	-1.62757
Mterf1a	-1.53164	Mterf1a	1.77223
Nlrp1c-ps	-1.59437	Nlrp1c-ps	1.55447
Nlrp9c	2.2384	Nlrp9c	-1.68128
Pcdhb8	1.73634	Pcdhb8	-1.57475
Plac8	1.50389	Plac8	-1.50722
Sbp	-1.66433	Sbp	1.71711
Scgb2b10	2.12468	Scgb2b10	-1.91848
Scn10a	-1.54569	Scn10a	1.84011
Scn4a	1.61319	Scn4a	-1.70146
Serpinb9b	1.60102	Serpinb9b	1.72982
Sh2d1b2	-1.78291	Sh2d1b2	1.61482
Skint4	1.50991	Skint4	-1.53176
Skint5	1.77618	Skint5	-1.64484
Svs3b	-1.7675	Svs3b	1.58857
Tagap1	-2.40009	Tagap1	3.30538
Tlr8	-1.79119	Tlr8	1.77895
Traj20	1.70654	Traj20	-2.32293
Trav6-3	-1.56826	Trav6-3	1.99641
Trbj1-4	1.65301	Trbj1-4	-1.86473
Uckl1os	-1.76164	Uckl1os	1.79866
Vmn1r175	1.55109	Vmn1r175	-1.61393
Vmn1r84	1.69498	Vmn1r84	-1.8545
Vmn2r89	-1.66946	Vmn2r89	2.29963
Wfdc12	-1.50351	Wfdc12	1.50988
Zfp125	1.62946	Zfp125	-1.55937
